# Supplementary material for: Methodology and software to detect viral integration site hot-spots
Source: BMC Bioinformatics. 2011 Sep 14;12:367. doi: 10.1186/1471-2105-12-367 (PMC3203353; doi:10.1186/1471-2105-12-367)
Supplement: Additional file 5 — R software and tutorial for running the CIS, z-threshold and BCP hot-spot analyses. This file contains R code and data sets to recreate the figures and table data presented in the paper. There are also instructions on how to change parameters to analyze other VIS data sets. See the 'README.txt' file for details. [file 1471-2105-12-367-S5.ZIP]

Archive with 10 entries (10 files):
- software/bcp_code.r
- software/data_human_Feb2011.txt
- software/data_humanSimulation_Feb2011.txt
- software/h-mapped2-rhesus_genes.txt
- software/human_genes_hg18_refseq.txt
- software/main.r
- software/README.txt
- software/setgenome_code.r
- software/support_code.r
- software/test_run_bcp_p0.2_w0.2_mt422_it10000_1422_bins.txt
