# Supplementary material for: Methodology and software to detect viral integration site hot-spots
Source: BMC Bioinformatics. 2011 Sep 14;12:367. doi: 10.1186/1471-2105-12-367 (PMC3203353; doi:10.1186/1471-2105-12-367)
Supplement: Additional file 5 — R software and tutorial for running the CIS, z-threshold and BCP hot-spot analyses. This file contains R code and data sets to recreate the figures and table data presented in the paper. There are also instructions on how to change parameters to analyze other VIS data sets. See the 'README.txt' file for details. [file 1471-2105-12-367-S5.ZIP › software/bcp_code.r]

##########################################################
#Method 1: BCP functions: runbcp2(),bcp2() 
##########################################################

runbcp2 = function(bychr=F,adjbin=F,fgroups=NULL,fchr=NULL,fseed=1,prefix="test",p0=0.2,w0=p0,mcmc.it=10000,thr2=422){
options(warn=-1)
file.name = paste(prefix,"_p",p0,"_w",w0,"_mt",thr2,"_it",mcmc.it,sep="")
#file.name = paste(prefix,"_threshold_",thr2,sep="")

## 1. Input parameters allow user to select groups and chromosomes
fgnames = gnames;
if(is.numeric(fgroups)){
fgnames = fgnames[fgroups]
}

#print("fgnames");print(fgnames);
#print("gnames");print(gnames);

f2chr = names(table(dchr));
if(is.numeric(fchr)){
f2chr = f2chr[fchr]
}

f2seed = getSeeds(fseed)

## 2. Get bin rates:
frac1 = cbind(chrbins,binbins);frac1=data.frame(frac1);
names(frac1)=c("pchr","bn");
#print(frac1[1:5,]);
#print("gs1:");print(gs1);
#print("gs2:");print(gs2);
#print("dgsite:");print(dgsite[1:10]);

getalk = getThreshold(fgnames,binTransType=binTransform)
ptalk=getalk[[1]];rtalk = getalk[[2]];

## 3. Print Run Parameters:
file.name2 = paste(prefix,"_time.txt",sep="")
file.name3 = paste(prefix,"_bins.txt",sep="")
print("You have requested a bcp run for the following groups & chromosomes:");
print(fgnames);print(f2chr);
print("Seeds: ");print(f2seed);
print("# of Iterations: ");print(mcmc.it);
print(paste("Run progress will be printed to: ",file.name2,sep=""));
print("Run info:");print(file.name);

ftots = table(dtype); 
fntots = names(ftots);

sink(file.name2);
print("Current run parameters:");print(fgnames);print(f2chr);
print("Start seed:");print(f2seed);
print("# of Iterations: ");print(mcmc.it);
print(date());
sink();

sink(file.name3);
print("bin summaries");
sink();

alldc =NULL; nalldc = c("group","chr","b.b1", "b.b2","d.b1", "d.b2","d.diff", "b.ct","d.ct","best=1","(seg.m||max.m)","sid","pp","thresh");

## 4. Runs by genome:
#print(c("fgnames:",fgnames));
filenamer=NULL;
for(nseed in f2seed){ #iterate thru seeds
set.seed(nseed)

c.bins= rep("NA",4);c.bins.a=NULL;
sink(paste(file.name,"_",nseed,".txt",sep=""));
print(c("fgnames:",fgnames));
print("rtalk:");print(rtalk[1:5,]);
time1=proc.time()
for(gnum in 1:length(fgnames)){ #iterate thru groups
ltime1=proc.time()
vc=rtalk[,gnum];
rperc = quantile(vc[vc>0],0.95)
vcmin=min(vc[vc>0]);vcmax=max(vc[vc>0])

nthr2=thr2; #Controls new vs. adjusted
print(paste("tabNA,min,max,nthr, 95 Perc nonzero for group:",fgnames[gnum]))
print(table(is.na(vc)))
print(c(vcmin,vcmax,rperc))

if(length(vc[!is.na(vc)])>2){
print("check1%%%%%%%%%%%%%%%%%");
totint=sum(ptalk[,gnum])
if(totint > 100){
adjv = max(0,1*(300-totint))
xthr2 = nthr2 + adjv
nthr2 = xthr2
print(c("xthr2:",xthr2));
dc=bcp2(vc,cgroup=fgnames[gnum],totintx=totint,ptalkx=ptalk[,gnum],cnum=NULL,p0,w0,mcmc.it,xthr2)
#genrc1[[gnum]] = vc
print("check2%%%%%%%%%%%%%%%%%");

print(dc[[1]]);
c.bins.a = rbind(c.bins.a,dc[[1]]);
mdc= as.matrix(dc[[1]],nrow=dim(dc[[1]])[1],ncol=dim(dc[[1]])[2])
write.table(mdc,file.name3,append=T,quote=F,sep="\t");
print("check it");
} #end if there is a least 50 vis.
} #end if 
ltime2=proc.time()
curup = paste(fgnames[gnum],"all chr",round((ltime2[3]-ltime1[3])/60,2),nseed,sep="\t")
write(curup,file.name2,append=T);
}#end iterate through groups
time2=proc.time()
#if(verboseOutput){
#dev.off();
#}
print(c.bins.a);
print("time elapsed (minutes): ");
print((time2[3]-time1[3])/60);
sink(); #end file
ss = !is.na( as.numeric((as.vector(c.bins.a[,3]))));c.bins.a = c.bins.a[ss,];
vtabs = table(factor(c.bins.a[,2],levels=uchr),c.bins.a[,1])
total=apply(vtabs,2,sum)
filenamer = c(filenamer,paste(file.name,"_",nseed,"_bins.txt",sep=""))
write.table(c.bins.a, paste(file.name,"_",nseed,"_bins.txt",sep=""), sep="\t",quote=F)
write.table(rbind(vtabs,total), paste(file.name,"_",nseed,"_bin_summaries.txt",sep=""), sep="\t",quote=F)
write(paste("time elapsed (min):",(time2[3]-time1[3])/60,sep="\n"), paste(file.name,"_",nseed,"_bin_summaries.txt",sep=""), append=T)
} #end iterate thru seeds

write(date(),file.name2,append=T);
options(warn=0)
return(filenamer)
} #end runbcp2

#Runs bcp for 1 group and a set of rates.
#Gets bcp results for current group and all chromosomes.

bcp2 = function(grate,cgroup,totintx,ptalkx,cnum=NULL,p0=0.2,w0=p0,mcmc.it=10000,thr2=422){

print("mcmc par:");print(c(mcmc.it,p0,w0));

#If no chromosomes specified, use all.
if(is.null(cnum)){
intDat0 = dsite[dtype==cgroup];
intDat= dgsite[dtype==cgroup]; 
ctype=dchr[dtype==cgroup];
}else{ 
intDat = dsite[dtype==cgroup&dchr==cnum];
} #end if

snamesx = c("group","chr","b.b1","b.b2", "d.b1","d.b2","d.diff","b.ct","d.ct","best=1","(seg.m||max.m)","snum","pp","thresh","avgpp","sdpp","medpp","minpp");

bcp.res=bcp(grate,burnin = 0.1*mcmc.it, mcmc=mcmc.it,p0=p0,w0=w0); 
print("bcp complete!");
prbcp=data.frame(cbind(chrbins,binbins,bcp.res$posterior.prob,bcp.res$posterior.mean,grate))
names(prbcp)=c("chr","bin","pp","pm","values");
print(prbcp);

avgpp = round(mymean(prbcp$pp),3)
avgpm = round(mymean(prbcp$pm),2) # ~ 0
sdpp = round(mysd(prbcp$pp),3)
medpp = round(mymedian(prbcp$pp),3)
minpp = round(mymin(prbcp$pp),3)

gbreaks = myclusters(bcpx = bcp.res, totintx=totintx,thresh2 = thr2, xm = grate)
breaks1b=gbreaks[[1]]
segmeans=gbreaks[[2]]
if(is.null(breaks1b)){
gbreaks=0;breaks1b=0;segmeans=0;tab.gen=NULL;}

tab.gen=quantile(grate[grate>0],c(0,0.85,0.95,0.975,0.99))
tab.gen[1]=0;
print("tab.gen:");print(tab.gen);
colv2=c("#FF0000FF","#FF0080FF","#8000FFFF","#0080FFFF","#00FFFFFF");
colv2=colv2[length(colv2):1]
print("colors: ");print(cbind(colv2,1:5));
curcol = rep("#00FFFFFF",length(breaks1b)/2);
cmat = matrix(grate[breaks1b],nrow=length(breaks1b)/2,ncol=2,byrow=T)
#mval=apply(cmat,1,max);
print("cmat:");print(cmat);
mval=cmat[,2];
branks=rep(5,length(breaks1b)/2);
for(k in 1:length(tab.gen)){
selr = (mval>tab.gen[k]) 
curcol[selr]=colv2[k]
branks[selr]=length(tab.gen)-k+1}

bmat = matrix(breaks1b,nrow=length(breaks1b)/2,ncol=2,byrow=T)
bbins1=binbins[bmat[,1]]
bbins2=binbins[bmat[,2]]
selbz = (bbins2-bbins1)<1;
bbins1[selbz]=0;
if(is.null(cnum)){
cnum=chrbins[bmat[,2]]
}

print("bmat:");print(bmat);
#print("bbins:");print(cbind(bbins1,bbins2)); 
print("breaks1b:");print(breaks1b);
print("sum breaks:");print(sum(breaks1b));
if(sum(breaks1b)>1){
#print("checkxx");
iv=1;sdatx=NULL;

print(c("unique ctype:",unique(ctype)))
print(c("unique cnum:",unique(cnum)))
print(c("len cnum:",length(cnum)))
print("uchr:");print(uchr);
print("unique chrbins, bmat:");print(unique(chrbins));


for(k in 1:(length(breaks1b)/2)){
bx1 = bbins1[k];bx2=bbins2[k];
x1= breaks1b[iv];x2= breaks1b[iv+1];
print(c("x1:",x1,"x2:",x2));
cintDat0 = intDat0[ctype==uchr[cnum[k]]]
d1=min(which(abs(cintDat0-bx1*10^6) == min(abs(cintDat0-bx1*10^6))));
d2=max(which(abs(cintDat0-bx2*10^6) == min(abs(cintDat0-bx2*10^6))));
data.ct = sum(cintDat0>=cintDat0[d1]&cintDat0<=cintDat0[d2]); #Note: overcounts if consecutive bins named the same.
bin.ct = ptalkx[x2]

sdatx = rbind(sdatx,c(cgroup,uchr[cnum[k]],bx1,bx2,cintDat0[d1],cintDat0[d2],cintDat0[d2]-cintDat0[d1],bin.ct,data.ct,branks[k],segmeans[k,],thr2,avgpp,sdpp,medpp,minpp));
iv=iv+2
} #end for

sdatx=data.frame(sdatx);
names(sdatx)=snamesx;
print("dim sdatx:");print(dim(sdatx));print("len snames:");print(length(snamesx));
return(list(sdatx,bcp.res)); 
} #end if sum(breaks1b)>1

sdatx=NULL;
print("No clusters met input criteria");
print("max(rate): ");print(max(grate));#print("bcp.res:");print(bcp.res);
print("max(bcp.res$posterior.mean): ");print(max(bcp.res$posterior.mean));
print("max(bcp.res$posterior.prob): ");print(max(bcp.res$posterior.prob));
sdatx = rbind(sdatx,c(cgroup,rep("NA",9),round(max(bcp.res$posterior.mean),4), "NA",max(bcp.res$posterior.prob,na.rm=T),thr2,avgpp,sdpp,medpp,minpp));
sdatx=data.frame(sdatx);
names(sdatx)=snamesx;
print("dim sdat:");print(dim(sdatx));print("len snames:");print(length(snamesx));
return(list(sdatx,bcp.res))

}#end bcp2 function

myclusters = function(bcpx,totintx,tgen=NULL, thresh2=thr2,xm=rc1){
xpp = bcpx$posterior.prob; 
xpp = xpp[!is.na(bcpx$posterior.prob)]; 
#Don't filter on posterior probability.
xpp.t = rep(TRUE,length(xpp)) #xpp > mean(xpp);
avgpp = 1-mymean(xpp);
print(paste("Clustering coefficient (CC): ",round(avgpp,3)))
print("Avg is around 0.93, values > 0.98 indicate a high degree of clustering.")
print(c("totint",totintx));
if(totintx>=300){
if(avgpp>0.98){
print("Data is highly clustered, CC<1, as a result actual bin values will be thresholded rather than posterior means.")
}else{
print("Using posterior mean because data set size is >=300 and data is  not highly clustered.")
xm = bcpx$posterior.mean;  
} #end if
}else{
print("Using actual values because data set size is <300.")
}#end if

print("**$ sum xpp.t");
print(sum(xpp.t))
tc = sum(xpp.t);

indc = 1:length(xpp);
indc = c(1,indc[xpp.t]);
#print(c("indc: ",indc));

aseg.m = NULL;bpts = NULL; 
iseg.m = NULL;sind=NULL;
tseg=0;
#get segment means
for(i in 1:tc){

if( i == 1){
i1 = 1}else{
i1 = indc[i] + 1;
} #end if
i2 = indc[i+1];

seg.m = mean(xm[i1:i2]) 
pos.p1 = xpp[i1];
pos.p2 = xpp[i2];

#check if segment mean exceeds thresh2
if(seg.m > thresh2){
tseg = tseg+1;
#aseg.m = rbind(aseg.m,c(seg.m,pos.p1,pos.p2));
#if(i1 == i2){
t1 = i1-1;t2=i2;diff=t2-t1;
if(diff>1){
x1 = t1;
#print("check00");
while(diff>0){
bpts = c(bpts,x1,x1+1)
aseg.m = rbind(aseg.m,c(round(seg.m,4),tseg,pos.p2));
#seg.num = c(seg.num,tseg);
diff = diff - 1
x1 = x1+1;
}
#print("check11");
}else{
bpts = c(bpts,i1-1, i2);
aseg.m = rbind(aseg.m,c(round(seg.m,4),tseg,pos.p2));
#seg.num = c(seg.num,tseg);
} #end if diff > 1
} #end if seg.m > thresh2

} #end for loop

return(list(bpts, aseg.m));
}#end my clusters

##########################################################
#Method 2: z-threshold functions: getThreshold(),runThresh() 
##########################################################
#getThreshold() = function that gets desired percentile threshold(s) for input data set(s). 
#Input: keypub1 = data set name or vector of data set names.
#       percentileThr = percentile or vector of percentiles (optional).
#       binTransType = "zscore","rate","count"
#Output: List, where List[[1]] = desired threshold results
#        List[[2]] = vector/matrix of all bin z-scores, where columns 
#        are data sets.
##########################################################
getThreshold=function(keypub1, percentileThr=NULL, binTransType="zscore",suppressMsg=F){
ptalk=NULL;
for(g in 1:length(keypub1)){
gi2=which(dtype==keypub1[g]);
visbins=dgsite[gi2]/pow
tvis=NULL;
for(k in 0:(length(genbins)-1)){
if(k==0){
cvisb = sum(visbins>0&visbins<=genbins[k])
}else{
cvisb = sum(visbins>genbins[k]&visbins<=genbins[k+1])
}#end if
tvis = c(tvis,cvisb)
} #end for
ptalk = cbind(ptalk,tvis)
} #end iterate thru groups

#Convert to rates:
stalk = apply(ptalk,2,sum);
meanbins=apply(ptalk,2,mean)
sdbins = apply(ptalk,2,sd)
rtalk=NULL;bval=NULL;
for(k in 1:length(stalk)){
if(binTransType == "zscore"){
bintrans = (ptalk[,k]-meanbins[k])/(sdbins[k]/sqrt(length(ptalk[,k])))
if(k==1&suppressMsg==F){print("Z-scores analyzed.")}
}else if(binTransType == "rate"){
bintrans = ptalk[,k]/stalk[k]
if(k==1&suppressMsg==F){print("Rates analyzed.")}
}else if(binTransType == "count"){
bintrans = ptalk[,k]
if(k==1&suppressMsg==F){print("Counts analyzed.")}
}else{
if(k==1){print("Warning! Invalid bin transformation type (type = 1-3). Z-scores (type=1) will be used.")}
bintrans = (ptalk[,k]-meanbins[k])/(sdbins[k]/sqrt(length(ptalk[,k])))
} #end if
if(!is.null(percentileThr)){
bval = cbind(bval, quantile(bintrans,percentileThr))
}#end if
rtalk = cbind(rtalk,bintrans) 

} #iterate thru groups
if(!is.null(percentileThr)){
bvald = data.frame(unlist(bval));names(bvald)=keypub1;
return(bvald)
}else{
ptalkd = data.frame(unlist(ptalk));names(ptalkd)=keypub1;
rtalkd = data.frame(unlist(rtalk));names(rtalkd)=keypub1;
return(list(ptalkd,rtalkd))
}#end if
}#end getThreshold

##########################################################
#runThresh() = Gets threshold results
#Input: keypub1 = data set name or vector of data set names.
#Output: "_bins.txt" file
##########################################################
runThresh=function(fgnames,prefix="test",thr2=422,binTransform=binTransform){
getalk = getThreshold(fgnames,binTransType=binTransform)
ptalk=getalk[[1]];rtalk = getalk[[2]]

sdatx=NULL;
#Iterate through groups, ie columns of rtalk.
for(v in 1:dim(rtalk)[2]) {
cgroup = fgnames[v]
ctype = dchr[dtype==cgroup];
intDat0 = dsite[dtype==cgroup];
intDat= dgsite[dtype==cgroup];
grate = rtalk[,v];
gcounts = ptalk[,v];

#Define hot-bins. If they exist, calculate summary statistics. 
#Otherwise, just find max z-statistic.
ibins = 1:dim(rtalk)[1]

totint=sum(ptalk[,v])


adjv = max(0,1*(300-totint))
xthr2 = thr2 + adjv

if(totint > 100 & sum(rtalk[,v]>xthr2)>0){ #If hotbins exist, do the following:
selhotbins = ibins[rtalk[,v]>xthr2]
selhotbins2 = selhotbins-1
breaks1b = sort(c(selhotbins,selhotbins2))

bmat = matrix(breaks1b,nrow=length(breaks1b)/2,ncol=2,byrow=T)
bbins1=binbins[bmat[,1]]
bbins2=binbins[bmat[,2]]
selbz = (bbins2-bbins1)<1;
bbins1[selbz]=0;

cnum=chrbins[bmat[,2]]


#Define their ranks:
tab.gen=quantile(grate[grate>0],c(0,0.85,0.95,0.975,0.99))
tab.gen[1]=0;
#print("tab.gen:");print(tab.gen);
colv2=c("#FF0000FF","#FF0080FF","#8000FFFF","#0080FFFF","#00FFFFFF");
colv2=colv2[length(colv2):1]
#print("colors: ");print(cbind(colv2,1:5));
curcol = rep("#00FFFFFF",length(breaks1b)/2);
cmat = matrix(grate[breaks1b],nrow=length(breaks1b)/2,ncol=2,byrow=T)
#print("cmat:");print(cmat);
mval=cmat[,2];
branks=rep(5,length(breaks1b)/2);
for(k in 1:length(tab.gen)){
selr = (mval>tab.gen[k]) 
curcol[selr]=colv2[k]
branks[selr]=length(tab.gen)-k+1}

#Get their means, row numbers and dummy pp:
segmeans = cbind(grate[selhotbins],1:length(selhotbins),1)

#print("breaks1b:");print(breaks1b);

#Iterate through hot-bins:
iv=1;
for(k in 1:(length(breaks1b)/2)){
bx1 = bbins1[k];bx2=bbins2[k];
x1= breaks1b[iv];x2= breaks1b[iv+1];
#print(c("x1:",x1,"x2:",x2));
cintDat0 = intDat0[ctype==uchr[cnum[k]]]
d1=min(which(abs(cintDat0-bx1*10^6) == min(abs(cintDat0-bx1*10^6))));
d2=max(which(abs(cintDat0-bx2*10^6) == min(abs(cintDat0-bx2*10^6))));
data.ct = sum(cintDat0>=cintDat0[d1]&cintDat0<=cintDat0[d2]); #Note: overcounts if consecutive bins named the same.
bin.ct = gcounts[x2]

sdatx = rbind(sdatx,c(cgroup,uchr[cnum[k]],bx1,bx2,cintDat0[d1],cintDat0[d2],cintDat0[d2]-cintDat0[d1],bin.ct,data.ct,branks[k],segmeans[k,],xthr2));
iv=iv+2;
} #end iterate through hotbins
} else { #if no hotbins exist
#print("No clusters met input criteria");
#print("max(rate): ");print(max(grate));#print("bcp.res:");print(bcp.res);
sdatx = rbind(sdatx,c(cgroup,rep("NA",9),round(max(grate),4), "NA","NA",xthr2));
} #end if hotbins exist

} #end iterate through groups
#print("sdat");print(sdat)

snamesx = c("group","chr","b.b1","b.b2", "d.b1","d.b2","d.diff","b.ct","d.ct","best=1","(seg.m||max.m)","snum","pp","thresh" );
sdatx = data.frame(sdatx);names(sdatx)=snamesx;
file.name = paste(prefix,"_threshold_bins.txt",sep="")
write.table(sdatx, paste(prefix,"_threshold_bins.txt",sep=""), sep="\t",quote=F)
return(file.name)
}#end runThresh

##########################################################
#clusterScore() = Function that reports summary information for bin counts:
# "#Obs","#>0","Mean","SD","SE","Min", "1stQ", "Median", "3rdQ","Max","Sum","Max%","#>0/Sum"
#Where "Max%" is a good measure of how tightly clustered the data is (pre-BCP). 
##########################################################
clusterScore = function(keypubf){
gts=getThreshold(keypubf,binTransType="count",suppressMsg=T)
gtsd = gts[[2]]
dfc=data.frame(mysummary(gtsd)[,c(1,3:11)])
dfcc = cbind(dfc,round(100*f2n(dfc[,dim(dfc)[2]-1])/f2n(dfc[,dim(dfc)[2]]),2))
nnz = apply(gtsd>0,2,sum)
dfcc = cbind(dfcc[,1],nnz,dfcc[,2:dim(dfcc)[2]]) #,round(f2n(nnz)/f2n(dfc[,dim(dfc)[2]]),2))
dfcc = cbind(dfcc[,1:9],round(f2n(dfcc[,10])),round(f2n(dfcc[,11])),dfcc[,12])
names(dfcc)=c("#Bins","#>0","Mean","SD","SE","Min", "1stQ", "Median", "3rdQ","Max","#VIS","Max%")
return(dfcc)
} #end clusterScore
