# Supplementary material for: Methodology and software to detect viral integration site hot-spots
Source: BMC Bioinformatics. 2011 Sep 14;12:367. doi: 10.1186/1471-2105-12-367 (PMC3203353; doi:10.1186/1471-2105-12-367)
Supplement: Additional file 5 — R software and tutorial for running the CIS, z-threshold and BCP hot-spot analyses. This file contains R code and data sets to recreate the figures and table data presented in the paper. There are also instructions on how to change parameters to analyze other VIS data sets. See the 'README.txt' file for details. [file 1471-2105-12-367-S5.ZIP › software/data_human_Feb2011.txt]

dchr	dsite	dtype
chr1	2951265	H-CD15-12m+
chr1	8167437	H-CD15-12m+
chr1	8471815	H-CD15-12m+
chr1	10259280	H-CD15-12m+
chr1	15885480	H-CD15-12m+
chr1	19383145	H-CD15-12m+
chr1	21152415	H-CD15-12m+
chr1	21236064	H-CD15-12m+
chr1	21342518	H-CD15-12m+
chr1	21946442	H-CD15-12m+
chr1	24988856	H-CD15-12m+
chr1	26148676	H-CD15-12m+
chr1	26148676	H-CD15-12m+
chr1	26323797	H-CD15-12m+
chr1	26454952	H-CD15-12m+
chr1	26454952	H-CD15-12m+
chr1	27021973	H-CD15-12m+
chr1	27021973	H-CD15-12m+
chr1	27470576	H-CD15-12m+
chr1	27470576	H-CD15-12m+
chr1	27477170	H-CD15-12m+
chr1	28236044	H-CD15-12m+
chr1	32154707	H-CD15-12m+
chr1	32163439	H-CD15-12m+
chr1	35196596	H-CD15-12m+
chr1	35634696	H-CD15-12m+
chr1	35863479	H-CD15-12m+
chr1	39481273	H-CD15-12m+
chr1	39586131	H-CD15-12m+
chr1	40427872	H-CD15-12m+
chr1	42923992	H-CD15-12m+
chr1	43562172	H-CD15-12m+
chr1	43646874	H-CD15-12m+
chr1	43982507	H-CD15-12m+
chr1	45202333	H-CD15-12m+
chr1	46116419	H-CD15-12m+
chr1	52658585	H-CD15-12m+
chr1	60085514	H-CD15-12m+
chr1	61560693	H-CD15-12m+
chr1	63650620	H-CD15-12m+
chr1	65708515	H-CD15-12m+
chr1	72256154	H-CD15-12m+
chr1	98064374	H-CD15-12m+
chr1	98064374	H-CD15-12m+
chr1	110062500	H-CD15-12m+
chr1	111551925	H-CD15-12m+
chr1	117805405	H-CD15-12m+
chr1	148184950	H-CD15-12m+
chr1	148365332	H-CD15-12m+
chr1	148813216	H-CD15-12m+
chr1	148932338	H-CD15-12m+
chr1	149656126	H-CD15-12m+
chr1	150193371	H-CD15-12m+
chr1	152046283	H-CD15-12m+
chr1	152455954	H-CD15-12m+
chr1	152503628	H-CD15-12m+
chr1	153679672	H-CD15-12m+
chr1	153705550	H-CD15-12m+
chr1	153746005	H-CD15-12m+
chr1	153747417	H-CD15-12m+
chr1	154044673	H-CD15-12m+
chr1	158471807	H-CD15-12m+
chr1	173185037	H-CD15-12m+
chr1	181035336	H-CD15-12m+
chr1	186137125	H-CD15-12m+
chr1	194880046	H-CD15-12m+
chr1	204387856	H-CD15-12m+
chr1	206004451	H-CD15-12m+
chr1	206005905	H-CD15-12m+
chr1	206030474	H-CD15-12m+
chr1	209474831	H-CD15-12m+
chr1	209474831	H-CD15-12m+
chr1	210586032	H-CD15-12m+
chr1	217448722	H-CD15-12m+
chr1	217448722	H-CD15-12m+
chr1	225560873	H-CD15-12m+
chr1	227508566	H-CD15-12m+
chr1	227691839	H-CD15-12m+
chr1	229464683	H-CD15-12m+
chr1	232652787	H-CD15-12m+
chr1	233434539	H-CD15-12m+
chr1	241939395	H-CD15-12m+
chr1	245277630	H-CD15-12m+
chr1	246231285	H-CD15-12m+
chr10	4602319	H-CD15-12m+
chr10	4949975	H-CD15-12m+
chr10	5785925	H-CD15-12m+
chr10	45292864	H-CD15-12m+
chr10	45308421	H-CD15-12m+
chr10	63853248	H-CD15-12m+
chr10	74464871	H-CD15-12m+
chr10	75826812	H-CD15-12m+
chr10	76360190	H-CD15-12m+
chr10	86088161	H-CD15-12m+
chr10	86088161	H-CD15-12m+
chr10	94648762	H-CD15-12m+
chr10	94736001	H-CD15-12m+
chr10	98706731	H-CD15-12m+
chr10	111838411	H-CD15-12m+
chr10	126641142	H-CD15-12m+
chr11	265733	H-CD15-12m+
chr11	1887804	H-CD15-12m+
chr11	5622510	H-CD15-12m+
chr11	5673692	H-CD15-12m+
chr11	9273056	H-CD15-12m+
chr11	11906759	H-CD15-12m+
chr11	20443164	H-CD15-12m+
chr11	22712805	H-CD15-12m+
chr11	27391068	H-CD15-12m+
chr11	39336777	H-CD15-12m+
chr11	47098882	H-CD15-12m+
chr11	62266308	H-CD15-12m+
chr11	62340134	H-CD15-12m+
chr11	63255803	H-CD15-12m+
chr11	63786292	H-CD15-12m+
chr11	64031306	H-CD15-12m+
chr11	64298168	H-CD15-12m+
chr11	64298168	H-CD15-12m+
chr11	64319770	H-CD15-12m+
chr11	64956764	H-CD15-12m+
chr11	64960194	H-CD15-12m+
chr11	64960807	H-CD15-12m+
chr11	65194944	H-CD15-12m+
chr11	65202221	H-CD15-12m+
chr11	65622619	H-CD15-12m+
chr11	65696684	H-CD15-12m+
chr11	65703475	H-CD15-12m+
chr11	65890979	H-CD15-12m+
chr11	66173794	H-CD15-12m+
chr11	66675042	H-CD15-12m+
chr11	66728937	H-CD15-12m+
chr11	66968811	H-CD15-12m+
chr11	68064748	H-CD15-12m+
chr11	68930765	H-CD15-12m+
chr11	71454077	H-CD15-12m+
chr11	72379544	H-CD15-12m+
chr11	72425348	H-CD15-12m+
chr11	73764345	H-CD15-12m+
chr11	77090514	H-CD15-12m+
chr11	95267672	H-CD15-12m+
chr11	95267672	H-CD15-12m+
chr11	97983776	H-CD15-12m+
chr11	104583528	H-CD15-12m+
chr11	111541144	H-CD15-12m+
chr11	119729770	H-CD15-12m+
chr11	120957651	H-CD15-12m+
chr11	121566988	H-CD15-12m+
chr11	129651948	H-CD15-12m+
chr12	780012	H-CD15-12m+
chr12	1271285	H-CD15-12m+
chr12	1680246	H-CD15-12m+
chr12	5740325	H-CD15-12m+
chr12	6653737	H-CD15-12m+
chr12	6913253	H-CD15-12m+
chr12	6992970	H-CD15-12m+
chr12	9720969	H-CD15-12m+
chr12	29809700	H-CD15-12m+
chr12	37005009	H-CD15-12m+
chr12	38974351	H-CD15-12m+
chr12	38974351	H-CD15-12m+
chr12	44512177	H-CD15-12m+
chr12	46375911	H-CD15-12m+
chr12	47686811	H-CD15-12m+
chr12	47714816	H-CD15-12m+
chr12	48121933	H-CD15-12m+
chr12	48164465	H-CD15-12m+
chr12	49226551	H-CD15-12m+
chr12	52067189	H-CD15-12m+
chr12	52951974	H-CD15-12m+
chr12	53348664	H-CD15-12m+
chr12	54470449	H-CD15-12m+
chr12	54965557	H-CD15-12m+
chr12	55331403	H-CD15-12m+
chr12	56069121	H-CD15-12m+
chr12	58851667	H-CD15-12m+
chr12	58855540	H-CD15-12m+
chr12	63166148	H-CD15-12m+
chr12	63896209	H-CD15-12m+
chr12	78587394	H-CD15-12m+
chr12	78696049	H-CD15-12m+
chr12	84736535	H-CD15-12m+
chr12	91724138	H-CD15-12m+
chr12	92870548	H-CD15-12m+
chr12	92870548	H-CD15-12m+
chr12	95205466	H-CD15-12m+
chr12	101092413	H-CD15-12m+
chr12	109114623	H-CD15-12m+
chr12	120868690	H-CD15-12m+
chr12	121539993	H-CD15-12m+
chr12	131728906	H-CD15-12m+
chr12	132172095	H-CD15-12m+
chr13	21056724	H-CD15-12m+
chr13	27719854	H-CD15-12m+
chr13	32243939	H-CD15-12m+
chr13	43205417	H-CD15-12m+
chr13	52955040	H-CD15-12m+
chr13	66749272	H-CD15-12m+
chr13	67856447	H-CD15-12m+
chr13	79549235	H-CD15-12m+
chr13	82700768	H-CD15-12m+
chr13	84097969	H-CD15-12m+
chr13	88192565	H-CD15-12m+
chr13	88439525	H-CD15-12m+
chr13	108354510	H-CD15-12m+
chr14	22813221	H-CD15-12m+
chr14	22851976	H-CD15-12m+
chr14	30244910	H-CD15-12m+
chr14	49338818	H-CD15-12m+
chr14	70459350	H-CD15-12m+
chr14	70523063	H-CD15-12m+
chr14	80397569	H-CD15-12m+
chr14	80727203	H-CD15-12m+
chr14	80740673	H-CD15-12m+
chr14	82673440	H-CD15-12m+
chr14	96053433	H-CD15-12m+
chr14	105362734	H-CD15-12m+
chr14	105407195	H-CD15-12m+
chr14	105408736	H-CD15-12m+
chr14	106001832	H-CD15-12m+
chr15	29362994	H-CD15-12m+
chr15	36395295	H-CD15-12m+
chr15	36397068	H-CD15-12m+
chr15	37241451	H-CD15-12m+
chr15	38252334	H-CD15-12m+
chr15	38256830	H-CD15-12m+
chr15	39176244	H-CD15-12m+
chr15	39813730	H-CD15-12m+
chr15	39841689	H-CD15-12m+
chr15	41455725	H-CD15-12m+
chr15	50533463	H-CD15-12m+
chr15	50734912	H-CD15-12m+
chr15	63618702	H-CD15-12m+
chr15	64429378	H-CD15-12m+
chr15	70085751	H-CD15-12m+
chr15	72562000	H-CD15-12m+
chr15	72562000	H-CD15-12m+
chr15	75556873	H-CD15-12m+
chr15	83938200	H-CD15-12m+
chr15	97657624	H-CD15-12m+
chr15	99572074	H-CD15-12m+
chr15	100022670	H-CD15-12m+
chr16	213512	H-CD15-12m+
chr16	309236	H-CD15-12m+
chr16	309236	H-CD15-12m+
chr16	1563908	H-CD15-12m+
chr16	1570741	H-CD15-12m+
chr16	1674344	H-CD15-12m+
chr16	2367331	H-CD15-12m+
chr16	2936748	H-CD15-12m+
chr16	3519236	H-CD15-12m+
chr16	3805523	H-CD15-12m+
chr16	3837046	H-CD15-12m+
chr16	15576398	H-CD15-12m+
chr16	16997716	H-CD15-12m+
chr16	17334283	H-CD15-12m+
chr16	19444755	H-CD15-12m+
chr16	29504180	H-CD15-12m+
chr16	65673550	H-CD15-12m+
chr16	66196523	H-CD15-12m+
chr16	66525721	H-CD15-12m+
chr16	69443310	H-CD15-12m+
chr16	88047040	H-CD15-12m+
chr16	88055485	H-CD15-12m+
chr17	1969008	H-CD15-12m+
chr17	2001773	H-CD15-12m+
chr17	2002729	H-CD15-12m+
chr17	2071592	H-CD15-12m+
chr17	2091001	H-CD15-12m+
chr17	2138790	H-CD15-12m+
chr17	3673903	H-CD15-12m+
chr17	4134754	H-CD15-12m+
chr17	4184583	H-CD15-12m+
chr17	4288942	H-CD15-12m+
chr17	5190124	H-CD15-12m+
chr17	5194462	H-CD15-12m+
chr17	5202675	H-CD15-12m+
chr17	6612924	H-CD15-12m+
chr17	6709817	H-CD15-12m+
chr17	7038839	H-CD15-12m+
chr17	7315552	H-CD15-12m+
chr17	7330320	H-CD15-12m+
chr17	8404324	H-CD15-12m+
chr17	10547204	H-CD15-12m+
chr17	16930780	H-CD15-12m+
chr17	21028864	H-CD15-12m+
chr17	21028864	H-CD15-12m+
chr17	22655500	H-CD15-12m+
chr17	24290935	H-CD15-12m+
chr17	24299511	H-CD15-12m+
chr17	25391622	H-CD15-12m+
chr17	26508469	H-CD15-12m+
chr17	26511144	H-CD15-12m+
chr17	26556946	H-CD15-12m+
chr17	26599540	H-CD15-12m+
chr17	30420220	H-CD15-12m+
chr17	30710516	H-CD15-12m+
chr17	33074774	H-CD15-12m+
chr17	33636995	H-CD15-12m+
chr17	36056524	H-CD15-12m+
chr17	36056524	H-CD15-12m+
chr17	36753814	H-CD15-12m+
chr17	37640660	H-CD15-12m+
chr17	37675302	H-CD15-12m+
chr17	41596576	H-CD15-12m+
chr17	42808239	H-CD15-12m+
chr17	42825659	H-CD15-12m+
chr17	43765673	H-CD15-12m+
chr17	54526379	H-CD15-12m+
chr17	57488306	H-CD15-12m+
chr17	60018888	H-CD15-12m+
chr17	60464180	H-CD15-12m+
chr17	63163470	H-CD15-12m+
chr17	64643686	H-CD15-12m+
chr17	71170441	H-CD15-12m+
chr17	71568952	H-CD15-12m+
chr17	72062791	H-CD15-12m+
chr17	72659688	H-CD15-12m+
chr17	72671199	H-CD15-12m+
chr17	72815827	H-CD15-12m+
chr17	73482556	H-CD15-12m+
chr17	73502558	H-CD15-12m+
chr17	73554924	H-CD15-12m+
chr17	73598016	H-CD15-12m+
chr17	74252141	H-CD15-12m+
chr17	74286685	H-CD15-12m+
chr17	75513572	H-CD15-12m+
chr17	76213011	H-CD15-12m+
chr17	76215178	H-CD15-12m+
chr17	76215184	H-CD15-12m+
chr17	76314258	H-CD15-12m+
chr17	76317475	H-CD15-12m+
chr17	76362595	H-CD15-12m+
chr17	77092816	H-CD15-12m+
chr17	77165197	H-CD15-12m+
chr17	77189904	H-CD15-12m+
chr17	77211832	H-CD15-12m+
chr17	77276786	H-CD15-12m+
chr17	77400647	H-CD15-12m+
chr17	77624802	H-CD15-12m+
chr17	78024061	H-CD15-12m+
chr18	2940328	H-CD15-12m+
chr18	34036480	H-CD15-12m+
chr18	34232188	H-CD15-12m+
chr18	35097032	H-CD15-12m+
chr18	62473598	H-CD15-12m+
chr18	66425886	H-CD15-12m+
chr18	70535126	H-CD15-12m+
chr19	579581	H-CD15-12m+
chr19	926567	H-CD15-12m+
chr19	1224109	H-CD15-12m+
chr19	1312375	H-CD15-12m+
chr19	1947222	H-CD15-12m+
chr19	2182039	H-CD15-12m+
chr19	2297991	H-CD15-12m+
chr19	2522434	H-CD15-12m+
chr19	2623535	H-CD15-12m+
chr19	2635598	H-CD15-12m+
chr19	2824571	H-CD15-12m+
chr19	2868589	H-CD15-12m+
chr19	5880321	H-CD15-12m+
chr19	5880321	H-CD15-12m+
chr19	6761472	H-CD15-12m+
chr19	6797060	H-CD15-12m+
chr19	7398874	H-CD15-12m+
chr19	8430213	H-CD15-12m+
chr19	9745555	H-CD15-12m+
chr19	10280261	H-CD15-12m+
chr19	10280261	H-CD15-12m+
chr19	10628955	H-CD15-12m+
chr19	10632247	H-CD15-12m+
chr19	11287782	H-CD15-12m+
chr19	11287788	H-CD15-12m+
chr19	12077193	H-CD15-12m+
chr19	12150614	H-CD15-12m+
chr19	12174611	H-CD15-12m+
chr19	12571383	H-CD15-12m+
chr19	12713870	H-CD15-12m+
chr19	13073437	H-CD15-12m+
chr19	13740116	H-CD15-12m+
chr19	13968261	H-CD15-12m+
chr19	14426482	H-CD15-12m+
chr19	15247422	H-CD15-12m+
chr19	18244124	H-CD15-12m+
chr19	37853230	H-CD15-12m+
chr19	41730884	H-CD15-12m+
chr19	42415209	H-CD15-12m+
chr19	42568190	H-CD15-12m+
chr19	42824566	H-CD15-12m+
chr19	43463355	H-CD15-12m+
chr19	45899474	H-CD15-12m+
chr19	49414415	H-CD15-12m+
chr19	52060022	H-CD15-12m+
chr19	52700142	H-CD15-12m+
chr19	53428893	H-CD15-12m+
chr19	53428893	H-CD15-12m+
chr19	53866255	H-CD15-12m+
chr19	53881540	H-CD15-12m+
chr19	54165170	H-CD15-12m+
chr19	54365445	H-CD15-12m+
chr19	54437971	H-CD15-12m+
chr19	54448307	H-CD15-12m+
chr19	54513681	H-CD15-12m+
chr19	54680637	H-CD15-12m+
chr19	56387222	H-CD15-12m+
chr19	56780089	H-CD15-12m+
chr19	57201103	H-CD15-12m+
chr19	57322946	H-CD15-12m+
chr19	57363629	H-CD15-12m+
chr19	57570038	H-CD15-12m+
chr19	57729116	H-CD15-12m+
chr19	57924756	H-CD15-12m+
chr19	58096120	H-CD15-12m+
chr19	60225336	H-CD15-12m+
chr19	62698720	H-CD15-12m+
chr19	62996674	H-CD15-12m+
chr19	63457393	H-CD15-12m+
chr2	7008528	H-CD15-12m+
chr2	16345238	H-CD15-12m+
chr2	24748655	H-CD15-12m+
chr2	26195773	H-CD15-12m+
chr2	36465147	H-CD15-12m+
chr2	39409194	H-CD15-12m+
chr2	39513286	H-CD15-12m+
chr2	43578998	H-CD15-12m+
chr2	46809185	H-CD15-12m+
chr2	49972159	H-CD15-12m+
chr2	58702996	H-CD15-12m+
chr2	58969878	H-CD15-12m+
chr2	59131437	H-CD15-12m+
chr2	62801080	H-CD15-12m+
chr2	62951983	H-CD15-12m+
chr2	63068424	H-CD15-12m+
chr2	63402044	H-CD15-12m+
chr2	63661906	H-CD15-12m+
chr2	65073940	H-CD15-12m+
chr2	66843772	H-CD15-12m+
chr2	82426625	H-CD15-12m+
chr2	96222356	H-CD15-12m+
chr2	97157587	H-CD15-12m+
chr2	105492217	H-CD15-12m+
chr2	112574648	H-CD15-12m+
chr2	118303368	H-CD15-12m+
chr2	120273738	H-CD15-12m+
chr2	123746366	H-CD15-12m+
chr2	127256921	H-CD15-12m+
chr2	172039917	H-CD15-12m+
chr2	175686612	H-CD15-12m+
chr2	191493321	H-CD15-12m+
chr2	196413204	H-CD15-12m+
chr2	205720919	H-CD15-12m+
chr2	222095975	H-CD15-12m+
chr2	231004418	H-CD15-12m+
chr2	231004418	H-CD15-12m+
chr2	238506806	H-CD15-12m+
chr20	11131551	H-CD15-12m+
chr20	13465837	H-CD15-12m+
chr20	30552561	H-CD15-12m+
chr20	32932137	H-CD15-12m+
chr20	33001965	H-CD15-12m+
chr20	35794125	H-CD15-12m+
chr20	35794125	H-CD15-12m+
chr20	43073639	H-CD15-12m+
chr20	44539475	H-CD15-12m+
chr20	47225193	H-CD15-12m+
chr20	47751385	H-CD15-12m+
chr20	60938958	H-CD15-12m+
chr20	61707806	H-CD15-12m+
chr20	62374637	H-CD15-12m+
chr21	16384332	H-CD15-12m+
chr21	16918324	H-CD15-12m+
chr21	19944378	H-CD15-12m+
chr21	34385866	H-CD15-12m+
chr21	39423690	H-CD15-12m+
chr21	43021351	H-CD15-12m+
chr21	46738295	H-CD15-12m+
chr22	18061503	H-CD15-12m+
chr22	20522177	H-CD15-12m+
chr22	22375081	H-CD15-12m+
chr22	22742412	H-CD15-12m+
chr22	22806561	H-CD15-12m+
chr22	23010124	H-CD15-12m+
chr22	23080336	H-CD15-12m+
chr22	24416140	H-CD15-12m+
chr22	24416140	H-CD15-12m+
chr22	28680190	H-CD15-12m+
chr22	34594835	H-CD15-12m+
chr22	35154794	H-CD15-12m+
chr22	36018805	H-CD15-12m+
chr22	38920012	H-CD15-12m+
chr22	39120996	H-CD15-12m+
chr22	39849125	H-CD15-12m+
chr22	39887013	H-CD15-12m+
chr22	40560833	H-CD15-12m+
chr22	44500665	H-CD15-12m+
chr22	44948407	H-CD15-12m+
chr22	48875959	H-CD15-12m+
chr3	9466592	H-CD15-12m+
chr3	15798078	H-CD15-12m+
chr3	15798078	H-CD15-12m+
chr3	29932784	H-CD15-12m+
chr3	42633913	H-CD15-12m+
chr3	42642948	H-CD15-12m+
chr3	43532160	H-CD15-12m+
chr3	43566390	H-CD15-12m+
chr3	46955212	H-CD15-12m+
chr3	47152540	H-CD15-12m+
chr3	47158398	H-CD15-12m+
chr3	47656887	H-CD15-12m+
chr3	48194524	H-CD15-12m+
chr3	48957437	H-CD15-12m+
chr3	49329005	H-CD15-12m+
chr3	49340527	H-CD15-12m+
chr3	49340527	H-CD15-12m+
chr3	49764426	H-CD15-12m+
chr3	49953419	H-CD15-12m+
chr3	49976898	H-CD15-12m+
chr3	50010349	H-CD15-12m+
chr3	50106914	H-CD15-12m+
chr3	50791359	H-CD15-12m+
chr3	50956365	H-CD15-12m+
chr3	52108175	H-CD15-12m+
chr3	52616283	H-CD15-12m+
chr3	56911695	H-CD15-12m+
chr3	80832147	H-CD15-12m+
chr3	95603123	H-CD15-12m+
chr3	100002754	H-CD15-12m+
chr3	102551531	H-CD15-12m+
chr3	106536753	H-CD15-12m+
chr3	112899616	H-CD15-12m+
chr3	124006454	H-CD15-12m+
chr3	124046308	H-CD15-12m+
chr3	128967661	H-CD15-12m+
chr3	130103796	H-CD15-12m+
chr3	146970603	H-CD15-12m+
chr3	147326740	H-CD15-12m+
chr3	151393567	H-CD15-12m+
chr3	152475782	H-CD15-12m+
chr3	156223955	H-CD15-12m+
chr3	167421798	H-CD15-12m+
chr3	174962486	H-CD15-12m+
chr3	185508618	H-CD15-12m+
chr3	187283997	H-CD15-12m+
chr3	199185592	H-CD15-12m+
chr4	3063233	H-CD15-12m+
chr4	13079374	H-CD15-12m+
chr4	45534489	H-CD15-12m+
chr4	55477171	H-CD15-12m+
chr4	57555380	H-CD15-12m+
chr4	57555380	H-CD15-12m+
chr4	75284903	H-CD15-12m+
chr4	80419326	H-CD15-12m+
chr4	84717624	H-CD15-12m+
chr4	87927864	H-CD15-12m+
chr4	94490159	H-CD15-12m+
chr4	104717046	H-CD15-12m+
chr4	107215750	H-CD15-12m+
chr4	116498980	H-CD15-12m+
chr4	118930193	H-CD15-12m+
chr4	123024509	H-CD15-12m+
chr4	124107699	H-CD15-12m+
chr4	137585461	H-CD15-12m+
chr4	144691101	H-CD15-12m+
chr4	145523406	H-CD15-12m+
chr4	176590933	H-CD15-12m+
chr4	177180887	H-CD15-12m+
chr4	177233580	H-CD15-12m+
chr4	183638186	H-CD15-12m+
chr5	13265191	H-CD15-12m+
chr5	27096823	H-CD15-12m+
chr5	37266515	H-CD15-12m+
chr5	61678363	H-CD15-12m+
chr5	74134982	H-CD15-12m+
chr5	77392459	H-CD15-12m+
chr5	78966308	H-CD15-12m+
chr5	99900934	H-CD15-12m+
chr5	109084704	H-CD15-12m+
chr5	110872829	H-CD15-12m+
chr5	116822776	H-CD15-12m+
chr5	117213143	H-CD15-12m+
chr5	137895795	H-CD15-12m+
chr5	138209780	H-CD15-12m+
chr5	138668846	H-CD15-12m+
chr5	175816338	H-CD15-12m+
chr5	175823016	H-CD15-12m+
chr5	176572975	H-CD15-12m+
chr5	176572975	H-CD15-12m+
chr5	176572975	H-CD15-12m+
chr5	176577893	H-CD15-12m+
chr5	179368522	H-CD15-12m+
chr6	1864129	H-CD15-12m+
chr6	25511088	H-CD15-12m+
chr6	26295421	H-CD15-12m+
chr6	28501174	H-CD15-12m+
chr6	30127812	H-CD15-12m+
chr6	30408459	H-CD15-12m+
chr6	30596500	H-CD15-12m+
chr6	30596500	H-CD15-12m+
chr6	31536454	H-CD15-12m+
chr6	31866646	H-CD15-12m+
chr6	31967038	H-CD15-12m+
chr6	32343088	H-CD15-12m+
chr6	32364455	H-CD15-12m+
chr6	32387857	H-CD15-12m+
chr6	32429337	H-CD15-12m+
chr6	32704046	H-CD15-12m+
chr6	32715082	H-CD15-12m+
chr6	32722963	H-CD15-12m+
chr6	32993733	H-CD15-12m+
chr6	33012813	H-CD15-12m+
chr6	33112772	H-CD15-12m+
chr6	33117202	H-CD15-12m+
chr6	33147422	H-CD15-12m+
chr6	33204550	H-CD15-12m+
chr6	33263441	H-CD15-12m+
chr6	33336794	H-CD15-12m+
chr6	35073839	H-CD15-12m+
chr6	35936079	H-CD15-12m+
chr6	42743095	H-CD15-12m+
chr6	47603300	H-CD15-12m+
chr6	80340257	H-CD15-12m+
chr6	89537212	H-CD15-12m+
chr6	92802078	H-CD15-12m+
chr6	97072581	H-CD15-12m+
chr6	109836668	H-CD15-12m+
chr6	121584826	H-CD15-12m+
chr6	127540441	H-CD15-12m+
chr6	140809930	H-CD15-12m+
chr6	147572494	H-CD15-12m+
chr6	155667483	H-CD15-12m+
chr7	1187267	H-CD15-12m+
chr7	2766167	H-CD15-12m+
chr7	7701638	H-CD15-12m+
chr7	8031276	H-CD15-12m+
chr7	8669907	H-CD15-12m+
chr7	9925810	H-CD15-12m+
chr7	20488834	H-CD15-12m+
chr7	26201296	H-CD15-12m+
chr7	38803866	H-CD15-12m+
chr7	40007681	H-CD15-12m+
chr7	41676137	H-CD15-12m+
chr7	43611527	H-CD15-12m+
chr7	44417767	H-CD15-12m+
chr7	68777662	H-CD15-12m+
chr7	91792985	H-CD15-12m+
chr7	92771211	H-CD15-12m+
chr7	111408408	H-CD15-12m+
chr7	113421033	H-CD15-12m+
chr7	122858463	H-CD15-12m+
chr7	123123059	H-CD15-12m+
chr7	137909364	H-CD15-12m+
chr7	142118961	H-CD15-12m+
chr7	142229539	H-CD15-12m+
chr7	145919320	H-CD15-12m+
chr7	148145397	H-CD15-12m+
chr8	12631753	H-CD15-12m+
chr8	28425448	H-CD15-12m+
chr8	31144297	H-CD15-12m+
chr8	49135604	H-CD15-12m+
chr8	53746552	H-CD15-12m+
chr8	57281603	H-CD15-12m+
chr8	71405857	H-CD15-12m+
chr8	71456485	H-CD15-12m+
chr8	79793995	H-CD15-12m+
chr8	84259439	H-CD15-12m+
chr8	100717326	H-CD15-12m+
chr8	107766283	H-CD15-12m+
chr8	111836705	H-CD15-12m+
chr8	114951188	H-CD15-12m+
chr8	125428257	H-CD15-12m+
chr8	130684057	H-CD15-12m+
chr8	144271414	H-CD15-12m+
chr8	144808292	H-CD15-12m+
chr8	145656140	H-CD15-12m+
chr8	146080373	H-CD15-12m+
chr8	146207524	H-CD15-12m+
chr9	5921459	H-CD15-12m+
chr9	15824088	H-CD15-12m+
chr9	20470114	H-CD15-12m+
chr9	20811625	H-CD15-12m+
chr9	20811625	H-CD15-12m+
chr9	31425139	H-CD15-12m+
chr9	32176556	H-CD15-12m+
chr9	94904284	H-CD15-12m+
chr9	97689156	H-CD15-12m+
chr9	98188146	H-CD15-12m+
chr9	108622147	H-CD15-12m+
chr9	114108601	H-CD15-12m+
chr9	114108601	H-CD15-12m+
chr9	122994994	H-CD15-12m+
chr9	124804003	H-CD15-12m+
chr9	129249853	H-CD15-12m+
chr9	130366495	H-CD15-12m+
chr9	130379714	H-CD15-12m+
chr9	130416889	H-CD15-12m+
chr9	130496007	H-CD15-12m+
chr9	130719894	H-CD15-12m+
chr9	131707759	H-CD15-12m+
chr9	131816089	H-CD15-12m+
chr9	134143846	H-CD15-12m+
chr9	134207301	H-CD15-12m+
chr9	135886453	H-CD15-12m+
chr9	136543126	H-CD15-12m+
chr9	138064223	H-CD15-12m+
chr9	138267047	H-CD15-12m+
chr9	138336835	H-CD15-12m+
chr9	138462406	H-CD15-12m+
chr9	139279567	H-CD15-12m+
chr9	139279567	H-CD15-12m+
chr9	139285497	H-CD15-12m+
chrX	27859856	H-CD15-12m+
chrX	29117080	H-CD15-12m+
chrX	38672603	H-CD15-12m+
chrX	46483202	H-CD15-12m+
chrX	54201050	H-CD15-12m+
chrX	153990267	H-CD15-12m+
chrX	154179361	H-CD15-12m+
chrX	154205882	H-CD15-12m+
chrY	20509173	H-CD15-12m+
chrY	22197432	H-CD15-12m+
chr1	25009477	H-CD34-12m+
chr1	28223393	H-CD34-12m+
chr1	35637064	H-CD34-12m+
chr1	39537645	H-CD34-12m+
chr1	55324316	H-CD34-12m+
chr1	148932338	H-CD34-12m+
chr1	152835719	H-CD34-12m+
chr1	153701799	H-CD34-12m+
chr1	171638951	H-CD34-12m+
chr1	209474831	H-CD34-12m+
chr10	127823177	H-CD34-12m+
chr11	673678	H-CD34-12m+
chr11	936297	H-CD34-12m+
chr11	2221609	H-CD34-12m+
chr11	5829159	H-CD34-12m+
chr11	28243586	H-CD34-12m+
chr11	46747931	H-CD34-12m+
chr11	62255410	H-CD34-12m+
chr11	63376401	H-CD34-12m+
chr11	64295899	H-CD34-12m+
chr11	66125559	H-CD34-12m+
chr11	66297311	H-CD34-12m+
chr11	66740117	H-CD34-12m+
chr11	66817454	H-CD34-12m+
chr11	71359801	H-CD34-12m+
chr11	117655685	H-CD34-12m+
chr12	760884	H-CD34-12m+
chr12	765693	H-CD34-12m+
chr12	6496457	H-CD34-12m+
chr12	7785662	H-CD34-12m+
chr12	49965129	H-CD34-12m+
chr12	52080393	H-CD34-12m+
chr12	55265225	H-CD34-12m+
chr12	61061851	H-CD34-12m+
chr12	63175404	H-CD34-12m+
chr12	95711541	H-CD34-12m+
chr12	100620824	H-CD34-12m+
chr12	121375286	H-CD34-12m+
chr12	121806204	H-CD34-12m+
chr12	132172095	H-CD34-12m+
chr13	25841413	H-CD34-12m+
chr13	43935135	H-CD34-12m+
chr13	70279662	H-CD34-12m+
chr14	42258832	H-CD34-12m+
chr14	106215774	H-CD34-12m+
chr15	37040066	H-CD34-12m+
chr15	59963486	H-CD34-12m+
chr15	61838531	H-CD34-12m+
chr15	74869256	H-CD34-12m+
chr15	75503839	H-CD34-12m+
chr15	89108647	H-CD34-12m+
chr16	591710	H-CD34-12m+
chr16	30851732	H-CD34-12m+
chr16	47174164	H-CD34-12m+
chr16	85950660	H-CD34-12m+
chr16	87704542	H-CD34-12m+
chr17	2056229	H-CD34-12m+
chr17	2181841	H-CD34-12m+
chr17	2288821	H-CD34-12m+
chr17	2452194	H-CD34-12m+
chr17	7382138	H-CD34-12m+
chr17	13916203	H-CD34-12m+
chr17	23407931	H-CD34-12m+
chr17	25104220	H-CD34-12m+
chr17	26608316	H-CD34-12m+
chr17	26608323	H-CD34-12m+
chr17	32465462	H-CD34-12m+
chr17	42184037	H-CD34-12m+
chr17	45220503	H-CD34-12m+
chr17	55249103	H-CD34-12m+
chr17	58991651	H-CD34-12m+
chr17	59974355	H-CD34-12m+
chr17	71428926	H-CD34-12m+
chr17	71475520	H-CD34-12m+
chr17	72275112	H-CD34-12m+
chr17	73510624	H-CD34-12m+
chr17	73708916	H-CD34-12m+
chr19	1068705	H-CD34-12m+
chr19	3079738	H-CD34-12m+
chr19	3706857	H-CD34-12m+
chr19	6199828	H-CD34-12m+
chr19	10648295	H-CD34-12m+
chr19	12150997	H-CD34-12m+
chr19	13006780	H-CD34-12m+
chr19	17143100	H-CD34-12m+
chr19	23746799	H-CD34-12m+
chr19	45899474	H-CD34-12m+
chr19	46538604	H-CD34-12m+
chr19	54680637	H-CD34-12m+
chr19	58606711	H-CD34-12m+
chr2	17095721	H-CD34-12m+
chr2	38662843	H-CD34-12m+
chr2	50558032	H-CD34-12m+
chr2	66760402	H-CD34-12m+
chr2	145050768	H-CD34-12m+
chr2	145676730	H-CD34-12m+
chr2	155964645	H-CD34-12m+
chr2	172032357	H-CD34-12m+
chr20	3935111	H-CD34-12m+
chr20	43929730	H-CD34-12m+
chr20	61707317	H-CD34-12m+
chr21	16527103	H-CD34-12m+
chr21	46582265	H-CD34-12m+
chr22	31216664	H-CD34-12m+
chr22	39038799	H-CD34-12m+
chr22	39120996	H-CD34-12m+
chr22	39120996	H-CD34-12m+
chr22	40560832	H-CD34-12m+
chr22	48666685	H-CD34-12m+
chr3	7260946	H-CD34-12m+
chr3	12650686	H-CD34-12m+
chr3	47142140	H-CD34-12m+
chr3	47750907	H-CD34-12m+
chr3	49074555	H-CD34-12m+
chr3	49781283	H-CD34-12m+
chr3	96722041	H-CD34-12m+
chr3	106904732	H-CD34-12m+
chr3	118656404	H-CD34-12m+
chr3	126514723	H-CD34-12m+
chr3	198987626	H-CD34-12m+
chr4	2208081	H-CD34-12m+
chr4	83410746	H-CD34-12m+
chr4	169468752	H-CD34-12m+
chr5	52403118	H-CD34-12m+
chr5	93252375	H-CD34-12m+
chr5	101651630	H-CD34-12m+
chr5	128381908	H-CD34-12m+
chr5	132074252	H-CD34-12m+
chr5	140972697	H-CD34-12m+
chr6	5283763	H-CD34-12m+
chr6	26255078	H-CD34-12m+
chr6	30563418	H-CD34-12m+
chr6	32390823	H-CD34-12m+
chr6	32454180	H-CD34-12m+
chr6	32620640	H-CD34-12m+
chr6	32975916	H-CD34-12m+
chr6	32984761	H-CD34-12m+
chr6	33039529	H-CD34-12m+
chr6	33112452	H-CD34-12m+
chr6	33783018	H-CD34-12m+
chr6	35759211	H-CD34-12m+
chr6	74608757	H-CD34-12m+
chr6	136857276	H-CD34-12m+
chr6	139692953	H-CD34-12m+
chr6	146917729	H-CD34-12m+
chr7	10998200	H-CD34-12m+
chr7	26688629	H-CD34-12m+
chr7	27088535	H-CD34-12m+
chr7	33241001	H-CD34-12m+
chr7	52662328	H-CD34-12m+
chr7	104445643	H-CD34-12m+
chr7	139272000	H-CD34-12m+
chr8	93974418	H-CD34-12m+
chr8	99814879	H-CD34-12m+
chr8	100107943	H-CD34-12m+
chr9	28850171	H-CD34-12m+
chr9	93109555	H-CD34-12m+
chr9	125667022	H-CD34-12m+
chr9	130789795	H-CD34-12m+
chr9	131796744	H-CD34-12m+
chr9	138907352	H-CD34-12m+
chrX	29117080	H-CD34-12m+
chrX	65046552	H-CD34-12m+
chrX	70672323	H-CD34-12m+
chrX	78496693	H-CD34-12m+
chrX	133811470	H-CD34-12m+
chrX	153563899	H-CD34-12m+
chr1	2182153	H-CD3-6m+
chr1	10275032	H-CD3-6m+
chr1	17445039	H-CD3-6m+
chr1	19631617	H-CD3-6m+
chr1	26916460	H-CD3-6m+
chr1	31259357	H-CD3-6m+
chr1	36220741	H-CD3-6m+
chr1	42150360	H-CD3-6m+
chr1	42507972	H-CD3-6m+
chr1	46899175	H-CD3-6m+
chr1	82965619	H-CD3-6m+
chr1	110696458	H-CD3-6m+
chr1	111899047	H-CD3-6m+
chr1	121186352	H-CD3-6m+
chr1	152108801	H-CD3-6m+
chr1	152463325	H-CD3-6m+
chr1	153143333	H-CD3-6m+
chr1	154037125	H-CD3-6m+
chr1	155968028	H-CD3-6m+
chr1	165511843	H-CD3-6m+
chr1	170081059	H-CD3-6m+
chr1	174385417	H-CD3-6m+
chr1	181746273	H-CD3-6m+
chr1	186560922	H-CD3-6m+
chr1	190501718	H-CD3-6m+
chr1	194642078	H-CD3-6m+
chr1	201891398	H-CD3-6m+
chr1	203352045	H-CD3-6m+
chr1	225435138	H-CD3-6m+
chr1	245095533	H-CD3-6m+
chr1	246148314	H-CD3-6m+
chr10	9153728	H-CD3-6m+
chr10	9828906	H-CD3-6m+
chr10	12220769	H-CD3-6m+
chr10	22253538	H-CD3-6m+
chr10	24942673	H-CD3-6m+
chr10	49585978	H-CD3-6m+
chr10	53986455	H-CD3-6m+
chr10	74898217	H-CD3-6m+
chr10	86088161	H-CD3-6m+
chr10	110119076	H-CD3-6m+
chr11	3344547	H-CD3-6m+
chr11	10199836	H-CD3-6m+
chr11	10220621	H-CD3-6m+
chr11	23148067	H-CD3-6m+
chr11	31128637	H-CD3-6m+
chr11	46988608	H-CD3-6m+
chr11	47098882	H-CD3-6m+
chr11	63375162	H-CD3-6m+
chr11	63870879	H-CD3-6m+
chr11	64800293	H-CD3-6m+
chr11	65622619	H-CD3-6m+
chr11	65626328	H-CD3-6m+
chr11	65725596	H-CD3-6m+
chr11	66755308	H-CD3-6m+
chr11	67640214	H-CD3-6m+
chr11	67709780	H-CD3-6m+
chr11	69853869	H-CD3-6m+
chr11	69853869	H-CD3-6m+
chr11	72425348	H-CD3-6m+
chr11	72439989	H-CD3-6m+
chr11	97983776	H-CD3-6m+
chr11	105470171	H-CD3-6m+
chr11	121566988	H-CD3-6m+
chr12	326042	H-CD3-6m+
chr12	1314638	H-CD3-6m+
chr12	5731423	H-CD3-6m+
chr12	6085391	H-CD3-6m+
chr12	6496457	H-CD3-6m+
chr12	6571684	H-CD3-6m+
chr12	6992970	H-CD3-6m+
chr12	7239195	H-CD3-6m+
chr12	32748718	H-CD3-6m+
chr12	38974351	H-CD3-6m+
chr12	48700256	H-CD3-6m+
chr12	49499576	H-CD3-6m+
chr12	52276550	H-CD3-6m+
chr12	52941614	H-CD3-6m+
chr12	55220153	H-CD3-6m+
chr12	55311872	H-CD3-6m+
chr12	79131128	H-CD3-6m+
chr12	84720315	H-CD3-6m+
chr12	91180987	H-CD3-6m+
chr12	92870548	H-CD3-6m+
chr12	101117116	H-CD3-6m+
chr13	31511411	H-CD3-6m+
chr13	32250395	H-CD3-6m+
chr13	40448260	H-CD3-6m+
chr13	44628037	H-CD3-6m+
chr13	57126814	H-CD3-6m+
chr13	66611047	H-CD3-6m+
chr13	66845037	H-CD3-6m+
chr13	73540893	H-CD3-6m+
chr13	82506223	H-CD3-6m+
chr13	95467767	H-CD3-6m+
chr14	21478295	H-CD3-6m+
chr14	42400630	H-CD3-6m+
chr14	46619387	H-CD3-6m+
chr14	60318031	H-CD3-6m+
chr14	70570471	H-CD3-6m+
chr14	105654214	H-CD3-6m+
chr14	106195584	H-CD3-6m+
chr15	34739401	H-CD3-6m+
chr15	35822055	H-CD3-6m+
chr15	38016384	H-CD3-6m+
chr15	41096426	H-CD3-6m+
chr15	57297768	H-CD3-6m+
chr15	60057014	H-CD3-6m+
chr15	61812761	H-CD3-6m+
chr15	62329336	H-CD3-6m+
chr15	62635793	H-CD3-6m+
chr15	65209912	H-CD3-6m+
chr15	67268532	H-CD3-6m+
chr15	71697097	H-CD3-6m+
chr15	73253478	H-CD3-6m+
chr15	83764592	H-CD3-6m+
chr15	83764592	H-CD3-6m+
chr15	88924700	H-CD3-6m+
chr16	326352	H-CD3-6m+
chr16	528074	H-CD3-6m+
chr16	1371359	H-CD3-6m+
chr16	1437449	H-CD3-6m+
chr16	1824716	H-CD3-6m+
chr16	1824939	H-CD3-6m+
chr16	2372519	H-CD3-6m+
chr16	3740923	H-CD3-6m+
chr16	3744790	H-CD3-6m+
chr16	17358976	H-CD3-6m+
chr16	20751770	H-CD3-6m+
chr16	68183910	H-CD3-6m+
chr16	68268817	H-CD3-6m+
chr16	87987475	H-CD3-6m+
chr17	1703848	H-CD3-6m+
chr17	2193081	H-CD3-6m+
chr17	2334398	H-CD3-6m+
chr17	4924694	H-CD3-6m+
chr17	7419407	H-CD3-6m+
chr17	8448245	H-CD3-6m+
chr17	21426593	H-CD3-6m+
chr17	24288677	H-CD3-6m+
chr17	32669816	H-CD3-6m+
chr17	34799914	H-CD3-6m+
chr17	38120105	H-CD3-6m+
chr17	38490981	H-CD3-6m+
chr17	39610906	H-CD3-6m+
chr17	39904297	H-CD3-6m+
chr17	40795524	H-CD3-6m+
chr17	42140412	H-CD3-6m+
chr17	43656283	H-CD3-6m+
chr17	45105217	H-CD3-6m+
chr17	50454642	H-CD3-6m+
chr17	53872045	H-CD3-6m+
chr17	55236747	H-CD3-6m+
chr17	58987991	H-CD3-6m+
chr17	70566956	H-CD3-6m+
chr17	71306161	H-CD3-6m+
chr17	71499177	H-CD3-6m+
chr17	71571053	H-CD3-6m+
chr17	71571054	H-CD3-6m+
chr17	72671199	H-CD3-6m+
chr17	72671199	H-CD3-6m+
chr17	73097862	H-CD3-6m+
chr17	73482102	H-CD3-6m+
chr17	73519576	H-CD3-6m+
chr17	73556175	H-CD3-6m+
chr17	74319539	H-CD3-6m+
chr17	76213011	H-CD3-6m+
chr17	76419336	H-CD3-6m+
chr17	76498750	H-CD3-6m+
chr17	76864219	H-CD3-6m+
chr17	77400648	H-CD3-6m+
chr18	1607064	H-CD3-6m+
chr18	2687308	H-CD3-6m+
chr18	28228638	H-CD3-6m+
chr18	28228638	H-CD3-6m+
chr18	57301761	H-CD3-6m+
chr19	926567	H-CD3-6m+
chr19	926567	H-CD3-6m+
chr19	1761055	H-CD3-6m+
chr19	2824571	H-CD3-6m+
chr19	2876920	H-CD3-6m+
chr19	6786271	H-CD3-6m+
chr19	10632049	H-CD3-6m+
chr19	10649246	H-CD3-6m+
chr19	12076553	H-CD3-6m+
chr19	13711826	H-CD3-6m+
chr19	14836936	H-CD3-6m+
chr19	21787216	H-CD3-6m+
chr19	35195629	H-CD3-6m+
chr19	41183140	H-CD3-6m+
chr19	45283086	H-CD3-6m+
chr19	49315551	H-CD3-6m+
chr19	50154965	H-CD3-6m+
chr19	53315003	H-CD3-6m+
chr19	53421099	H-CD3-6m+
chr19	54197486	H-CD3-6m+
chr19	54400110	H-CD3-6m+
chr19	54812814	H-CD3-6m+
chr19	58108955	H-CD3-6m+
chr19	60314090	H-CD3-6m+
chr19	61482278	H-CD3-6m+
chr19	61716189	H-CD3-6m+
chr2	1962002	H-CD3-6m+
chr2	10677033	H-CD3-6m+
chr2	20320670	H-CD3-6m+
chr2	28108109	H-CD3-6m+
chr2	28711188	H-CD3-6m+
chr2	32284398	H-CD3-6m+
chr2	33583909	H-CD3-6m+
chr2	39344995	H-CD3-6m+
chr2	43670141	H-CD3-6m+
chr2	45455283	H-CD3-6m+
chr2	45554098	H-CD3-6m+
chr2	55086303	H-CD3-6m+
chr2	66580776	H-CD3-6m+
chr2	66843772	H-CD3-6m+
chr2	74023615	H-CD3-6m+
chr2	103928617	H-CD3-6m+
chr2	105054230	H-CD3-6m+
chr2	108370156	H-CD3-6m+
chr2	112574648	H-CD3-6m+
chr2	128988547	H-CD3-6m+
chr2	132718097	H-CD3-6m+
chr2	165017484	H-CD3-6m+
chr2	231004419	H-CD3-6m+
chr2	232566949	H-CD3-6m+
chr2	234416975	H-CD3-6m+
chr2	241956757	H-CD3-6m+
chr20	2865412	H-CD3-6m+
chr20	8131219	H-CD3-6m+
chr20	33232857	H-CD3-6m+
chr20	33445100	H-CD3-6m+
chr20	34987037	H-CD3-6m+
chr20	51702271	H-CD3-6m+
chr21	16682204	H-CD3-6m+
chr21	19386938	H-CD3-6m+
chr21	19386938	H-CD3-6m+
chr21	28515423	H-CD3-6m+
chr21	37445015	H-CD3-6m+
chr21	45183198	H-CD3-6m+
chr22	15698019	H-CD3-6m+
chr22	26902594	H-CD3-6m+
chr22	28339141	H-CD3-6m+
chr22	30228224	H-CD3-6m+
chr22	38932528	H-CD3-6m+
chr22	39576799	H-CD3-6m+
chr22	44485990	H-CD3-6m+
chr22	44485990	H-CD3-6m+
chr22	44571640	H-CD3-6m+
chr22	44604546	H-CD3-6m+
chr22	48641882	H-CD3-6m+
chr22	48861718	H-CD3-6m+
chr22	49439088	H-CD3-6m+
chr3	22250066	H-CD3-6m+
chr3	37141267	H-CD3-6m+
chr3	47129449	H-CD3-6m+
chr3	47132483	H-CD3-6m+
chr3	47677346	H-CD3-6m+
chr3	48194524	H-CD3-6m+
chr3	49093245	H-CD3-6m+
chr3	50051099	H-CD3-6m+
chr3	51456076	H-CD3-6m+
chr3	51477853	H-CD3-6m+
chr3	71685978	H-CD3-6m+
chr3	81779597	H-CD3-6m+
chr3	106978943	H-CD3-6m+
chr3	116315228	H-CD3-6m+
chr3	131918079	H-CD3-6m+
chr3	142695564	H-CD3-6m+
chr3	150240469	H-CD3-6m+
chr3	156223955	H-CD3-6m+
chr3	169759934	H-CD3-6m+
chr3	197260459	H-CD3-6m+
chr4	144910	H-CD3-6m+
chr4	1679272	H-CD3-6m+
chr4	2207580	H-CD3-6m+
chr4	36808144	H-CD3-6m+
chr4	62360898	H-CD3-6m+
chr4	62360898	H-CD3-6m+
chr4	70162895	H-CD3-6m+
chr4	71809763	H-CD3-6m+
chr4	74707393	H-CD3-6m+
chr4	75284903	H-CD3-6m+
chr4	80599902	H-CD3-6m+
chr4	82313961	H-CD3-6m+
chr4	126540223	H-CD3-6m+
chr4	133177440	H-CD3-6m+
chr4	144335094	H-CD3-6m+
chr4	172203437	H-CD3-6m+
chr5	30631587	H-CD3-6m+
chr5	78596363	H-CD3-6m+
chr5	98255990	H-CD3-6m+
chr5	121119155	H-CD3-6m+
chr5	139817510	H-CD3-6m+
chr5	167144657	H-CD3-6m+
chr5	176629453	H-CD3-6m+
chr5	179313324	H-CD3-6m+
chr6	5283763	H-CD3-6m+
chr6	17739053	H-CD3-6m+
chr6	20980566	H-CD3-6m+
chr6	29399068	H-CD3-6m+
chr6	30347896	H-CD3-6m+
chr6	31821510	H-CD3-6m+
chr6	32717019	H-CD3-6m+
chr6	32717021	H-CD3-6m+
chr6	32801652	H-CD3-6m+
chr6	32954489	H-CD3-6m+
chr6	32984760	H-CD3-6m+
chr6	32999619	H-CD3-6m+
chr6	33012813	H-CD3-6m+
chr6	33482626	H-CD3-6m+
chr6	37995314	H-CD3-6m+
chr6	147572494	H-CD3-6m+
chr7	2286714	H-CD3-6m+
chr7	7758131	H-CD3-6m+
chr7	11123264	H-CD3-6m+
chr7	27813423	H-CD3-6m+
chr7	32885334	H-CD3-6m+
chr7	36164911	H-CD3-6m+
chr7	52662328	H-CD3-6m+
chr7	77389875	H-CD3-6m+
chr7	86364211	H-CD3-6m+
chr7	138738736	H-CD3-6m+
chr7	140987756	H-CD3-6m+
chr7	151746935	H-CD3-6m+
chr8	2955341	H-CD3-6m+
chr8	16452166	H-CD3-6m+
chr8	84230496	H-CD3-6m+
chr8	87473808	H-CD3-6m+
chr8	114620370	H-CD3-6m+
chr8	114825190	H-CD3-6m+
chr8	125204668	H-CD3-6m+
chr9	16809676	H-CD3-6m+
chr9	17267937	H-CD3-6m+
chr9	27045374	H-CD3-6m+
chr9	84742243	H-CD3-6m+
chr9	84742243	H-CD3-6m+
chr9	93062016	H-CD3-6m+
chr9	98171432	H-CD3-6m+
chr9	127403357	H-CD3-6m+
chr9	129249853	H-CD3-6m+
chr9	134180799	H-CD3-6m+
chr9	138474930	H-CD3-6m+
chr9	138581103	H-CD3-6m+
chr9	138943977	H-CD3-6m+
chr9	139805142	H-CD3-6m+
chrX	13586516	H-CD3-6m+
chrX	74567387	H-CD3-6m+
chrX	78302185	H-CD3-6m+
chrX	84399068	H-CD3-6m+
chrX	86029830	H-CD3-6m+
chrX	141432504	H-CD3-6m+
chrX	152963530	H-CD3-6m+
chrY	19635350	H-CD3-6m+
chr1	2038001	H-LV-12m
chr1	2143076	H-LV-12m
chr1	8624461	H-LV-12m
chr1	10275032	H-LV-12m
chr1	12371263	H-LV-12m
chr1	16093233	H-LV-12m
chr1	16575539	H-LV-12m
chr1	17445039	H-LV-12m
chr1	21094157	H-LV-12m
chr1	23244791	H-LV-12m
chr1	23254427	H-LV-12m
chr1	25009477	H-LV-12m
chr1	26148676	H-LV-12m
chr1	26916460	H-LV-12m
chr1	28223393	H-LV-12m
chr1	28625240	H-LV-12m
chr1	31236804	H-LV-12m
chr1	31259357	H-LV-12m
chr1	35515227	H-LV-12m
chr1	35619015	H-LV-12m
chr1	35637064	H-LV-12m
chr1	35863479	H-LV-12m
chr1	45439050	H-LV-12m
chr1	45690549	H-LV-12m
chr1	52658585	H-LV-12m
chr1	52658585	H-LV-12m
chr1	55324316	H-LV-12m
chr1	55440430	H-LV-12m
chr1	61471133	H-LV-12m
chr1	72256154	H-LV-12m
chr1	72256154	H-LV-12m
chr1	81122114	H-LV-12m
chr1	110696458	H-LV-12m
chr1	145198231	H-LV-12m
chr1	148861542	H-LV-12m
chr1	148954476	H-LV-12m
chr1	149693072	H-LV-12m
chr1	152046283	H-LV-12m
chr1	152046283	H-LV-12m
chr1	152108801	H-LV-12m
chr1	152856611	H-LV-12m
chr1	153143333	H-LV-12m
chr1	153695167	H-LV-12m
chr1	153900247	H-LV-12m
chr1	154192672	H-LV-12m
chr1	159364222	H-LV-12m
chr1	163064090	H-LV-12m
chr1	165511844	H-LV-12m
chr1	171638951	H-LV-12m
chr1	181035336	H-LV-12m
chr1	198916735	H-LV-12m
chr1	205843633	H-LV-12m
chr1	209517324	H-LV-12m
chr1	225272735	H-LV-12m
chr1	225428206	H-LV-12m
chr1	233431140	H-LV-12m
chr1	234022144	H-LV-12m
chr1	245095533	H-LV-12m
chr10	7379658	H-LV-12m
chr10	9828906	H-LV-12m
chr10	49585978	H-LV-12m
chr10	74464871	H-LV-12m
chr10	86088161	H-LV-12m
chr10	103613016	H-LV-12m
chr10	110119076	H-LV-12m
chr10	110119076	H-LV-12m
chr11	399912	H-LV-12m
chr11	9273056	H-LV-12m
chr11	9273056	H-LV-12m
chr11	9454508	H-LV-12m
chr11	9978769	H-LV-12m
chr11	10102851	H-LV-12m
chr11	23148067	H-LV-12m
chr11	31128637	H-LV-12m
chr11	46747931	H-LV-12m
chr11	62226328	H-LV-12m
chr11	63255055	H-LV-12m
chr11	63375162	H-LV-12m
chr11	63376401	H-LV-12m
chr11	63870879	H-LV-12m
chr11	64019136	H-LV-12m
chr11	64068402	H-LV-12m
chr11	64098015	H-LV-12m
chr11	64295899	H-LV-12m
chr11	64295899	H-LV-12m
chr11	64299904	H-LV-12m
chr11	64474919	H-LV-12m
chr11	64559942	H-LV-12m
chr11	64720370	H-LV-12m
chr11	64800293	H-LV-12m
chr11	65194944	H-LV-12m
chr11	65626328	H-LV-12m
chr11	65687459	H-LV-12m
chr11	66125559	H-LV-12m
chr11	66297311	H-LV-12m
chr11	66675042	H-LV-12m
chr11	66817690	H-LV-12m
chr11	67640214	H-LV-12m
chr11	67709780	H-LV-12m
chr11	69853869	H-LV-12m
chr11	71768300	H-LV-12m
chr11	72439989	H-LV-12m
chr11	72460032	H-LV-12m
chr11	73468780	H-LV-12m
chr11	73479054	H-LV-12m
chr11	73756540	H-LV-12m
chr11	73764345	H-LV-12m
chr11	75398475	H-LV-12m
chr11	92531849	H-LV-12m
chr11	104583528	H-LV-12m
chr11	111541144	H-LV-12m
chr11	117755371	H-LV-12m
chr11	117762585	H-LV-12m
chr11	120957651	H-LV-12m
chr11	120957651	H-LV-12m
chr11	121566988	H-LV-12m
chr11	129651948	H-LV-12m
chr12	326042	H-LV-12m
chr12	749311	H-LV-12m
chr12	760884	H-LV-12m
chr12	765693	H-LV-12m
chr12	1217125	H-LV-12m
chr12	1240705	H-LV-12m
chr12	6085391	H-LV-12m
chr12	6568810	H-LV-12m
chr12	6785235	H-LV-12m
chr12	7028772	H-LV-12m
chr12	7282501	H-LV-12m
chr12	8775622	H-LV-12m
chr12	22707513	H-LV-12m
chr12	32748718	H-LV-12m
chr12	37005009	H-LV-12m
chr12	45361200	H-LV-12m
chr12	47018354	H-LV-12m
chr12	47795300	H-LV-12m
chr12	49325234	H-LV-12m
chr12	49499576	H-LV-12m
chr12	49965129	H-LV-12m
chr12	55265225	H-LV-12m
chr12	58851667	H-LV-12m
chr12	58851667	H-LV-12m
chr12	60713707	H-LV-12m
chr12	63863422	H-LV-12m
chr12	63896209	H-LV-12m
chr12	84720315	H-LV-12m
chr12	84736535	H-LV-12m
chr12	87340121	H-LV-12m
chr12	91180987	H-LV-12m
chr12	101117116	H-LV-12m
chr12	109114623	H-LV-12m
chr12	119712117	H-LV-12m
chr12	120104928	H-LV-12m
chr12	121375286	H-LV-12m
chr12	132172095	H-LV-12m
chr13	49031272	H-LV-12m
chr13	57126814	H-LV-12m
chr13	59942019	H-LV-12m
chr13	66611047	H-LV-12m
chr13	67856447	H-LV-12m
chr13	70206747	H-LV-12m
chr13	71296194	H-LV-12m
chr13	73540893	H-LV-12m
chr13	75028115	H-LV-12m
chr13	78824995	H-LV-12m
chr13	82617072	H-LV-12m
chr13	86458819	H-LV-12m
chr13	88161434	H-LV-12m
chr13	95467767	H-LV-12m
chr13	104787264	H-LV-12m
chr14	21478295	H-LV-12m
chr14	24040616	H-LV-12m
chr14	35242644	H-LV-12m
chr14	42400630	H-LV-12m
chr14	67572107	H-LV-12m
chr14	70570471	H-LV-12m
chr14	73394069	H-LV-12m
chr14	96098994	H-LV-12m
chr14	99552609	H-LV-12m
chr14	105379665	H-LV-12m
chr14	105654214	H-LV-12m
chr15	29362994	H-LV-12m
chr15	37241451	H-LV-12m
chr15	37241451	H-LV-12m
chr15	38016384	H-LV-12m
chr15	38684005	H-LV-12m
chr15	39765176	H-LV-12m
chr15	40731427	H-LV-12m
chr15	53421980	H-LV-12m
chr15	62635793	H-LV-12m
chr15	63098214	H-LV-12m
chr15	63966256	H-LV-12m
chr15	67268532	H-LV-12m
chr15	72562000	H-LV-12m
chr15	72743034	H-LV-12m
chr15	83764592	H-LV-12m
chr15	83931257	H-LV-12m
chr15	88924700	H-LV-12m
chr15	99571462	H-LV-12m
chr16	528074	H-LV-12m
chr16	591710	H-LV-12m
chr16	1563908	H-LV-12m
chr16	3744790	H-LV-12m
chr16	3789961	H-LV-12m
chr16	3837046	H-LV-12m
chr16	3853529	H-LV-12m
chr16	10856702	H-LV-12m
chr16	14094651	H-LV-12m
chr16	14146744	H-LV-12m
chr16	17358976	H-LV-12m
chr16	17358976	H-LV-12m
chr16	18806003	H-LV-12m
chr16	23903816	H-LV-12m
chr16	31056949	H-LV-12m
chr16	45260326	H-LV-12m
chr16	48768489	H-LV-12m
chr16	48776992	H-LV-12m
chr16	66776872	H-LV-12m
chr16	68183910	H-LV-12m
chr16	70494208	H-LV-12m
chr16	74235229	H-LV-12m
chr16	85950660	H-LV-12m
chr16	87704542	H-LV-12m
chr16	87943218	H-LV-12m
chr16	88330267	H-LV-12m
chr17	438799	H-LV-12m
chr17	1703848	H-LV-12m
chr17	2000199	H-LV-12m
chr17	2013671	H-LV-12m
chr17	2181841	H-LV-12m
chr17	3935233	H-LV-12m
chr17	4924694	H-LV-12m
chr17	4924694	H-LV-12m
chr17	5142003	H-LV-12m
chr17	5190124	H-LV-12m
chr17	5190124	H-LV-12m
chr17	5239117	H-LV-12m
chr17	6704030	H-LV-12m
chr17	7419407	H-LV-12m
chr17	8448982	H-LV-12m
chr17	15985360	H-LV-12m
chr17	21426593	H-LV-12m
chr17	23407931	H-LV-12m
chr17	23959991	H-LV-12m
chr17	24288677	H-LV-12m
chr17	31184452	H-LV-12m
chr17	32465462	H-LV-12m
chr17	35288671	H-LV-12m
chr17	35659854	H-LV-12m
chr17	37675983	H-LV-12m
chr17	37869218	H-LV-12m
chr17	38490981	H-LV-12m
chr17	39829027	H-LV-12m
chr17	39857628	H-LV-12m
chr17	39904297	H-LV-12m
chr17	40795524	H-LV-12m
chr17	41597721	H-LV-12m
chr17	42140412	H-LV-12m
chr17	42184037	H-LV-12m
chr17	43656283	H-LV-12m
chr17	43686851	H-LV-12m
chr17	50454642	H-LV-12m
chr17	55249103	H-LV-12m
chr17	55380738	H-LV-12m
chr17	58991651	H-LV-12m
chr17	59974355	H-LV-12m
chr17	60018888	H-LV-12m
chr17	66509062	H-LV-12m
chr17	71475520	H-LV-12m
chr17	71568952	H-LV-12m
chr17	71571054	H-LV-12m
chr17	71777494	H-LV-12m
chr17	72841553	H-LV-12m
chr17	73510624	H-LV-12m
chr17	73515916	H-LV-12m
chr17	73556175	H-LV-12m
chr17	73576060	H-LV-12m
chr17	74263426	H-LV-12m
chr17	76419336	H-LV-12m
chr17	77400648	H-LV-12m
chr17	77472578	H-LV-12m
chr17	78238483	H-LV-12m
chr18	16884357	H-LV-12m
chr18	19748584	H-LV-12m
chr18	24424984	H-LV-12m
chr18	34483210	H-LV-12m
chr18	35139001	H-LV-12m
chr18	38105041	H-LV-12m
chr18	44955191	H-LV-12m
chr18	57301762	H-LV-12m
chr19	642942	H-LV-12m
chr19	926567	H-LV-12m
chr19	1068705	H-LV-12m
chr19	1068705	H-LV-12m
chr19	1068705	H-LV-12m
chr19	1142743	H-LV-12m
chr19	1314094	H-LV-12m
chr19	1338732	H-LV-12m
chr19	1947222	H-LV-12m
chr19	1954008	H-LV-12m
chr19	2614574	H-LV-12m
chr19	3079738	H-LV-12m
chr19	4374257	H-LV-12m
chr19	5587243	H-LV-12m
chr19	6010811	H-LV-12m
chr19	6199828	H-LV-12m
chr19	6874469	H-LV-12m
chr19	7403302	H-LV-12m
chr19	7437310	H-LV-12m
chr19	10135171	H-LV-12m
chr19	10628955	H-LV-12m
chr19	10628955	H-LV-12m
chr19	10641585	H-LV-12m
chr19	12277720	H-LV-12m
chr19	13006780	H-LV-12m
chr19	14859199	H-LV-12m
chr19	14897354	H-LV-12m
chr19	15251032	H-LV-12m
chr19	15491033	H-LV-12m
chr19	16188686	H-LV-12m
chr19	17143100	H-LV-12m
chr19	18001108	H-LV-12m
chr19	19770598	H-LV-12m
chr19	35195629	H-LV-12m
chr19	41095829	H-LV-12m
chr19	45275553	H-LV-12m
chr19	45899474	H-LV-12m
chr19	46538604	H-LV-12m
chr19	46766768	H-LV-12m
chr19	47412500	H-LV-12m
chr19	49272443	H-LV-12m
chr19	51906847	H-LV-12m
chr19	51922677	H-LV-12m
chr19	53421099	H-LV-12m
chr19	54680637	H-LV-12m
chr19	54763553	H-LV-12m
chr19	58096120	H-LV-12m
chr19	58096120	H-LV-12m
chr19	58108955	H-LV-12m
chr19	58606711	H-LV-12m
chr19	60314090	H-LV-12m
chr19	61716189	H-LV-12m
chr19	62996674	H-LV-12m
chr19	63188804	H-LV-12m
chr19	63622924	H-LV-12m
chr2	6858313	H-LV-12m
chr2	7951652	H-LV-12m
chr2	17095721	H-LV-12m
chr2	18652536	H-LV-12m
chr2	23874781	H-LV-12m
chr2	27363765	H-LV-12m
chr2	28711188	H-LV-12m
chr2	32214318	H-LV-12m
chr2	39344995	H-LV-12m
chr2	39513286	H-LV-12m
chr2	39513286	H-LV-12m
chr2	41094663	H-LV-12m
chr2	42659809	H-LV-12m
chr2	42971831	H-LV-12m
chr2	43670141	H-LV-12m
chr2	45554098	H-LV-12m
chr2	50558032	H-LV-12m
chr2	50558032	H-LV-12m
chr2	63661906	H-LV-12m
chr2	68631133	H-LV-12m
chr2	74023615	H-LV-12m
chr2	102142472	H-LV-12m
chr2	108370156	H-LV-12m
chr2	128988547	H-LV-12m
chr2	145050768	H-LV-12m
chr2	160100644	H-LV-12m
chr2	165032281	H-LV-12m
chr2	172032357	H-LV-12m
chr2	175686612	H-LV-12m
chr2	175686612	H-LV-12m
chr2	187168814	H-LV-12m
chr2	191493321	H-LV-12m
chr2	191493321	H-LV-12m
chr2	202010333	H-LV-12m
chr2	217013935	H-LV-12m
chr2	238331297	H-LV-12m
chr2	238506806	H-LV-12m
chr20	419965	H-LV-12m
chr20	1274250	H-LV-12m
chr20	3933064	H-LV-12m
chr20	13465837	H-LV-12m
chr20	34987037	H-LV-12m
chr20	35080181	H-LV-12m
chr20	39563596	H-LV-12m
chr20	47144242	H-LV-12m
chr20	47225193	H-LV-12m
chr20	51702271	H-LV-12m
chr20	61829714	H-LV-12m
chr20	61954387	H-LV-12m
chr21	16527103	H-LV-12m
chr21	16609536	H-LV-12m
chr21	16633856	H-LV-12m
chr21	16633856	H-LV-12m
chr21	17903992	H-LV-12m
chr21	18902336	H-LV-12m
chr21	20630582	H-LV-12m
chr21	28515423	H-LV-12m
chr21	39423690	H-LV-12m
chr21	39423690	H-LV-12m
chr21	44297686	H-LV-12m
chr21	46636514	H-LV-12m
chr21	46755684	H-LV-12m
chr22	20510386	H-LV-12m
chr22	22375081	H-LV-12m
chr22	23004899	H-LV-12m
chr22	27072306	H-LV-12m
chr22	28670474	H-LV-12m
chr22	28896915	H-LV-12m
chr22	34894657	H-LV-12m
chr22	36243280	H-LV-12m
chr22	37104339	H-LV-12m
chr22	38840877	H-LV-12m
chr22	39038799	H-LV-12m
chr22	39120996	H-LV-12m
chr22	39576799	H-LV-12m
chr22	39602131	H-LV-12m
chr22	40560832	H-LV-12m
chr22	40560833	H-LV-12m
chr22	40560833	H-LV-12m
chr22	40960380	H-LV-12m
chr22	44485990	H-LV-12m
chr22	44485990	H-LV-12m
chr22	44571640	H-LV-12m
chr22	45606113	H-LV-12m
chr22	48875959	H-LV-12m
chr3	7260946	H-LV-12m
chr3	13396204	H-LV-12m
chr3	22543615	H-LV-12m
chr3	44373788	H-LV-12m
chr3	47129449	H-LV-12m
chr3	47129449	H-LV-12m
chr3	47132483	H-LV-12m
chr3	47142140	H-LV-12m
chr3	47641505	H-LV-12m
chr3	47750907	H-LV-12m
chr3	48470283	H-LV-12m
chr3	49957670	H-LV-12m
chr3	50956365	H-LV-12m
chr3	50956365	H-LV-12m
chr3	51625485	H-LV-12m
chr3	71685978	H-LV-12m
chr3	84918300	H-LV-12m
chr3	87953697	H-LV-12m
chr3	96722041	H-LV-12m
chr3	101155820	H-LV-12m
chr3	106536753	H-LV-12m
chr3	106536753	H-LV-12m
chr3	106904732	H-LV-12m
chr3	106978943	H-LV-12m
chr3	126514723	H-LV-12m
chr3	132155051	H-LV-12m
chr3	144746132	H-LV-12m
chr3	156223955	H-LV-12m
chr3	163330474	H-LV-12m
chr3	166576756	H-LV-12m
chr3	176535488	H-LV-12m
chr3	186127914	H-LV-12m
chr3	199185592	H-LV-12m
chr4	144910	H-LV-12m
chr4	1679272	H-LV-12m
chr4	2637538	H-LV-12m
chr4	3117195	H-LV-12m
chr4	69850293	H-LV-12m
chr4	71809763	H-LV-12m
chr4	74707393	H-LV-12m
chr4	75284903	H-LV-12m
chr4	81011128	H-LV-12m
chr4	107215750	H-LV-12m
chr4	124284645	H-LV-12m
chr4	151735799	H-LV-12m
chr4	169468752	H-LV-12m
chr4	172256428	H-LV-12m
chr4	172401185	H-LV-12m
chr5	13821386	H-LV-12m
chr5	24154849	H-LV-12m
chr5	52403118	H-LV-12m
chr5	61938745	H-LV-12m
chr5	72346329	H-LV-12m
chr5	77447197	H-LV-12m
chr5	93252375	H-LV-12m
chr5	101651630	H-LV-12m
chr5	101651630	H-LV-12m
chr5	138674290	H-LV-12m
chr5	139817510	H-LV-12m
chr5	140972697	H-LV-12m
chr5	175823016	H-LV-12m
chr5	176595015	H-LV-12m
chr5	176629453	H-LV-12m
chr5	179113748	H-LV-12m
chr5	179325044	H-LV-12m
chr6	20980566	H-LV-12m
chr6	24824527	H-LV-12m
chr6	25511088	H-LV-12m
chr6	30590667	H-LV-12m
chr6	31309685	H-LV-12m
chr6	31536454	H-LV-12m
chr6	31536454	H-LV-12m
chr6	31820534	H-LV-12m
chr6	31821510	H-LV-12m
chr6	31878572	H-LV-12m
chr6	31916722	H-LV-12m
chr6	32371496	H-LV-12m
chr6	32379349	H-LV-12m
chr6	32387857	H-LV-12m
chr6	32437472	H-LV-12m
chr6	32454180	H-LV-12m
chr6	32677748	H-LV-12m
chr6	32801652	H-LV-12m
chr6	32954489	H-LV-12m
chr6	32975916	H-LV-12m
chr6	32980685	H-LV-12m
chr6	32984354	H-LV-12m
chr6	32984761	H-LV-12m
chr6	33012813	H-LV-12m
chr6	33039529	H-LV-12m
chr6	33112772	H-LV-12m
chr6	33112772	H-LV-12m
chr6	33147088	H-LV-12m
chr6	33328856	H-LV-12m
chr6	33482626	H-LV-12m
chr6	33783018	H-LV-12m
chr6	33783018	H-LV-12m
chr6	35053015	H-LV-12m
chr6	35375150	H-LV-12m
chr6	35759211	H-LV-12m
chr6	35936079	H-LV-12m
chr6	36540525	H-LV-12m
chr6	36615350	H-LV-12m
chr6	37995314	H-LV-12m
chr6	42685112	H-LV-12m
chr6	42743095	H-LV-12m
chr6	42759875	H-LV-12m
chr6	43423453	H-LV-12m
chr6	89671053	H-LV-12m
chr6	107863273	H-LV-12m
chr6	109836668	H-LV-12m
chr6	136857276	H-LV-12m
chr7	8669907	H-LV-12m
chr7	26688629	H-LV-12m
chr7	27088535	H-LV-12m
chr7	32885334	H-LV-12m
chr7	33241001	H-LV-12m
chr7	33644914	H-LV-12m
chr7	36164911	H-LV-12m
chr7	52541741	H-LV-12m
chr7	84665088	H-LV-12m
chr7	100649941	H-LV-12m
chr7	101446647	H-LV-12m
chr7	110622756	H-LV-12m
chr7	112203383	H-LV-12m
chr7	116336382	H-LV-12m
chr7	124954506	H-LV-12m
chr7	130734515	H-LV-12m
chr7	134539925	H-LV-12m
chr7	139272000	H-LV-12m
chr7	150052444	H-LV-12m
chr7	151746935	H-LV-12m
chr8	14094498	H-LV-12m
chr8	17886123	H-LV-12m
chr8	17886123	H-LV-12m
chr8	21928335	H-LV-12m
chr8	53746552	H-LV-12m
chr8	66800165	H-LV-12m
chr8	100107943	H-LV-12m
chr8	114620370	H-LV-12m
chr8	144271414	H-LV-12m
chr8	145327681	H-LV-12m
chr9	3119217	H-LV-12m
chr9	14223143	H-LV-12m
chr9	15834797	H-LV-12m
chr9	17267937	H-LV-12m
chr9	32176556	H-LV-12m
chr9	33981592	H-LV-12m
chr9	35925873	H-LV-12m
chr9	73749830	H-LV-12m
chr9	84742243	H-LV-12m
chr9	91836315	H-LV-12m
chr9	93109555	H-LV-12m
chr9	97007764	H-LV-12m
chr9	98171432	H-LV-12m
chr9	101714734	H-LV-12m
chr9	106517197	H-LV-12m
chr9	109102841	H-LV-12m
chr9	110539680	H-LV-12m
chr9	125667022	H-LV-12m
chr9	129249853	H-LV-12m
chr9	129561541	H-LV-12m
chr9	129561541	H-LV-12m
chr9	130494925	H-LV-12m
chr9	130789795	H-LV-12m
chr9	131816089	H-LV-12m
chr9	131824393	H-LV-12m
chr9	133850981	H-LV-12m
chr9	134180799	H-LV-12m
chr9	134193193	H-LV-12m
chr9	137924666	H-LV-12m
chr9	138581103	H-LV-12m
chr9	138721537	H-LV-12m
chr9	138920777	H-LV-12m
chr9	138943977	H-LV-12m
chrX	23943153	H-LV-12m
chrX	35632749	H-LV-12m
chrX	70421812	H-LV-12m
chrX	74567387	H-LV-12m
chrX	78496693	H-LV-12m
chrX	79853332	H-LV-12m
chrX	84395063	H-LV-12m
chrX	117460601	H-LV-12m
chrX	121679277	H-LV-12m
chrX	127761160	H-LV-12m
chrX	146313234	H-LV-12m
chrX	153002940	H-LV-12m
chrX	153977138	H-LV-12m
chrX	154484296	H-LV-12m
chrY	22197432	H-LV-12m
chr1	2182153	H-LV-16-17m
chr1	6805972	H-LV-16-17m
chr1	8167437	H-LV-16-17m
chr1	8471815	H-LV-16-17m
chr1	10259280	H-LV-16-17m
chr1	15885480	H-LV-16-17m
chr1	17445039	H-LV-16-17m
chr1	17445039	H-LV-16-17m
chr1	19383145	H-LV-16-17m
chr1	21236064	H-LV-16-17m
chr1	21342518	H-LV-16-17m
chr1	21946442	H-LV-16-17m
chr1	26148676	H-LV-16-17m
chr1	26323797	H-LV-16-17m
chr1	26454952	H-LV-16-17m
chr1	26454952	H-LV-16-17m
chr1	27021973	H-LV-16-17m
chr1	27470576	H-LV-16-17m
chr1	28236044	H-LV-16-17m
chr1	32154707	H-LV-16-17m
chr1	32163439	H-LV-16-17m
chr1	35196596	H-LV-16-17m
chr1	36220741	H-LV-16-17m
chr1	40427872	H-LV-16-17m
chr1	42150360	H-LV-16-17m
chr1	42507972	H-LV-16-17m
chr1	42923992	H-LV-16-17m
chr1	43562172	H-LV-16-17m
chr1	43982507	H-LV-16-17m
chr1	45202333	H-LV-16-17m
chr1	46899175	H-LV-16-17m
chr1	60085515	H-LV-16-17m
chr1	65708515	H-LV-16-17m
chr1	72423910	H-LV-16-17m
chr1	82965619	H-LV-16-17m
chr1	98064374	H-LV-16-17m
chr1	111551925	H-LV-16-17m
chr1	121186352	H-LV-16-17m
chr1	148813216	H-LV-16-17m
chr1	148954476	H-LV-16-17m
chr1	149382504	H-LV-16-17m
chr1	150193371	H-LV-16-17m
chr1	152455954	H-LV-16-17m
chr1	152463325	H-LV-16-17m
chr1	153679672	H-LV-16-17m
chr1	153705550	H-LV-16-17m
chr1	153746005	H-LV-16-17m
chr1	153747417	H-LV-16-17m
chr1	153751703	H-LV-16-17m
chr1	153783713	H-LV-16-17m
chr1	154037125	H-LV-16-17m
chr1	155240953	H-LV-16-17m
chr1	162809335	H-LV-16-17m
chr1	165522617	H-LV-16-17m
chr1	167550431	H-LV-16-17m
chr1	170081059	H-LV-16-17m
chr1	173185037	H-LV-16-17m
chr1	174385417	H-LV-16-17m
chr1	181746273	H-LV-16-17m
chr1	186137125	H-LV-16-17m
chr1	186560922	H-LV-16-17m
chr1	194880046	H-LV-16-17m
chr1	204387856	H-LV-16-17m
chr1	206004451	H-LV-16-17m
chr1	206030474	H-LV-16-17m
chr1	209474831	H-LV-16-17m
chr1	210586032	H-LV-16-17m
chr1	217448722	H-LV-16-17m
chr1	225435138	H-LV-16-17m
chr1	225560873	H-LV-16-17m
chr1	227508566	H-LV-16-17m
chr1	229464683	H-LV-16-17m
chr1	233434539	H-LV-16-17m
chr1	245277630	H-LV-16-17m
chr10	4602319	H-LV-16-17m
chr10	4949975	H-LV-16-17m
chr10	5785925	H-LV-16-17m
chr10	9153728	H-LV-16-17m
chr10	9828906	H-LV-16-17m
chr10	32644516	H-LV-16-17m
chr10	45292864	H-LV-16-17m
chr10	53986455	H-LV-16-17m
chr10	63853248	H-LV-16-17m
chr10	75826812	H-LV-16-17m
chr10	86088161	H-LV-16-17m
chr10	86088161	H-LV-16-17m
chr10	86088161	H-LV-16-17m
chr10	94648762	H-LV-16-17m
chr10	94736001	H-LV-16-17m
chr10	111838411	H-LV-16-17m
chr10	126641142	H-LV-16-17m
chr11	5622510	H-LV-16-17m
chr11	5673692	H-LV-16-17m
chr11	10220621	H-LV-16-17m
chr11	11906759	H-LV-16-17m
chr11	20443164	H-LV-16-17m
chr11	22712805	H-LV-16-17m
chr11	27391068	H-LV-16-17m
chr11	34436893	H-LV-16-17m
chr11	46728910	H-LV-16-17m
chr11	47098882	H-LV-16-17m
chr11	62340134	H-LV-16-17m
chr11	63255803	H-LV-16-17m
chr11	63375162	H-LV-16-17m
chr11	63717086	H-LV-16-17m
chr11	63786292	H-LV-16-17m
chr11	63870879	H-LV-16-17m
chr11	64031306	H-LV-16-17m
chr11	64298168	H-LV-16-17m
chr11	64319770	H-LV-16-17m
chr11	64956764	H-LV-16-17m
chr11	64960194	H-LV-16-17m
chr11	64963393	H-LV-16-17m
chr11	65194944	H-LV-16-17m
chr11	65622619	H-LV-16-17m
chr11	65622619	H-LV-16-17m
chr11	65622619	H-LV-16-17m
chr11	65690500	H-LV-16-17m
chr11	65696684	H-LV-16-17m
chr11	65703475	H-LV-16-17m
chr11	65710681	H-LV-16-17m
chr11	66173794	H-LV-16-17m
chr11	66173794	H-LV-16-17m
chr11	66728937	H-LV-16-17m
chr11	66755308	H-LV-16-17m
chr11	66816585	H-LV-16-17m
chr11	66968811	H-LV-16-17m
chr11	67702505	H-LV-16-17m
chr11	68064748	H-LV-16-17m
chr11	69853869	H-LV-16-17m
chr11	72379544	H-LV-16-17m
chr11	72425348	H-LV-16-17m
chr11	72819020	H-LV-16-17m
chr11	75424273	H-LV-16-17m
chr11	75902171	H-LV-16-17m
chr11	79094381	H-LV-16-17m
chr11	95267672	H-LV-16-17m
chr11	97983776	H-LV-16-17m
chr11	105470171	H-LV-16-17m
chr11	117755371	H-LV-16-17m
[truncated: 10,907 more rows]
