# Supplementary material for: Methodology and software to detect viral integration site hot-spots
Source: BMC Bioinformatics. 2011 Sep 14;12:367. doi: 10.1186/1471-2105-12-367 (PMC3203353; doi:10.1186/1471-2105-12-367)
Supplement: Additional file 5 — R software and tutorial for running the CIS, z-threshold and BCP hot-spot analyses. This file contains R code and data sets to recreate the figures and table data presented in the paper. There are also instructions on how to change parameters to analyze other VIS data sets. See the 'README.txt' file for details. [file 1471-2105-12-367-S5.ZIP › software/data_humanSimulation_Feb2011.txt]

dchr	dsite	dtype
5732	chr15	73477556	test200-1
6494	chr2	123762841	test200-1
5375	chr11	93109839	test200-1
5955	chr17	26608323	test200-1
7360	chr8	121503498	test200-1
7530	chrX	84399068	test200-1
5415	chr12	1271285	test200-1
4940	chr1	32163439	test200-1
5838	chr16	68268817	test200-1
7349	chr8	106441091	test200-1
6024	chr17	55236747	test200-1
6326	chr19	46538604	test200-1
4967	chr1	44214793	test200-1
6319	chr19	44591455	test200-1
7337	chr8	66800165	test200-1
6249	chr19	10632049	test200-1
6665	chr22	35154794	test200-1
6941	chr4	133177440	test200-1
5129	chr1	242653562	test200-1
5728	chr15	72755968	test200-1
5566	chr13	43935135	test200-1
6117	chr17	77092816	test200-1
6276	chr19	13862114	test200-1
5210	chr11	9273056	test200-1
4908	chr1	26148676	test200-1
5284	chr11	64800293	test200-1
7222	chr7	7743881	test200-1
6795	chr3	51804271	test200-1
6240	chr19	9745555	test200-1
6939	chr4	126540223	test200-1
5072	chr1	168105727	test200-1
7401	chr9	36234454	test200-1
5355	chr11	72425348	test200-1
5719	chr15	67268532	test200-1
6876	chr3	199185592	test200-1
6689	chr22	40952635	test200-1
7301	chr7	139272000	test200-1
4891	chr1	21094157	test200-1
7447	chr9	129877964	test200-1
5581	chr13	70206747	test200-1
5125	chr1	233434539	test200-1
6292	chr19	17070050	test200-1
7080	chr6	30596500	test200-1
5878	chr17	2181841	test200-1
6857	chr3	167421798	test200-1
5776	chr16	1824939	test200-1
6322	chr19	45498294	test200-1
7122	chr6	32717021	test200-1
5819	chr16	45260326	test200-1
4905	chr1	24988856	test200-1
6655	chr22	28680190	test200-1
5103	chr1	206030474	test200-1
6630	chr21	46774879	test200-1
6658	chr22	28999834	test200-1
6057	chr17	71568952	test200-1
5408	chr12	326042	test200-1
7479	chr9	138267047	test200-1
4878	chr1	11057435	test200-1
5864	chr17	1969008	test200-1
5063	chr1	160808420	test200-1
6903	chr4	69850293	test200-1
5077	chr1	177347791	test200-1
4903	chr1	23244791	test200-1
7205	chr6	127540441	test200-1
5867	chr17	2000199	test200-1
4868	chr1	2951265	test200-1
5684	chr15	38256830	test200-1
6257	chr19	12076553	test200-1
7282	chr7	110622756	test200-1
5470	chr12	47795300	test200-1
6971	chr5	27096823	test200-1
5560	chr13	32243939	test200-1
5820	chr16	45414972	test200-1
6379	chr19	57874216	test200-1
7234	chr7	24668174	test200-1
7012	chr5	122969170	test200-1
6189	chr19	1309402	test200-1
6356	chr19	54448307	test200-1
6355	chr19	54437971	test200-1
6361	chr19	54680637	test200-1
5907	chr17	6704030	test200-1
5137	chr10	7379658	test200-1
7532	chrX	111258986	test200-1
7350	chr8	106771455	test200-1
6748	chr3	47158398	test200-1
7182	chr6	47603300	test200-1
4950	chr1	36220741	test200-1
6767	chr3	49340527	test200-1
6451	chr2	45554098	test200-1
4971	chr1	46116419	test200-1
6480	chr2	96222356	test200-1
7478	chr9	138064223	test200-1
5261	chr11	63784916	test200-1
5577	chr13	66845037	test200-1
6914	chr4	81011128	test200-1
5049	chr1	153779338	test200-1
6770	chr3	49522900	test200-1
5052	chr1	154037125	test200-1
5696	chr15	42551827	test200-1
6669	chr22	37104339	test200-1
6213	chr19	3079738	test200-1
5232	chr11	31128637	test200-1
5048	chr1	153751703	test200-1
5080	chr1	181746273	test200-1
6619	chr21	43021351	test200-1
5954	chr17	26608316	test200-1
5603	chr13	90901005	test200-1
7246	chr7	37697402	test200-1
6053	chr17	71428926	test200-1
5805	chr16	17358976	test200-1
6573	chr20	43929730	test200-1
6491	chr2	120273738	test200-1
5670	chr15	18867345	test200-1
5445	chr12	8775622	test200-1
7130	chr6	32980685	test200-1
7029	chr5	175816338	test200-1
6629	chr21	46773744	test200-1
7295	chr7	134539925	test200-1
6044	chr17	70843508	test200-1
5702	chr15	53475868	test200-1
6111	chr17	76419336	test200-1
6482	chr2	102142472	test200-1
6841	chr3	144746132	test200-1
6912	chr4	80419326	test200-1
6301	chr19	24074808	test200-1
7317	chr8	12631753	test200-1
6790	chr3	51087579	test200-1
7454	chr9	130719894	test200-1
5853	chr16	88357019	test200-1
6417	chr2	23874781	test200-1
5572	chr13	59942019	test200-1
6660	chr22	31216664	test200-1
6863	chr3	179517037	test200-1
6792	chr3	51458542	test200-1
7391	chr9	20811625	test200-1
7086	chr6	31322093	test200-1
7174	chr6	42759875	test200-1
5216	chr11	9930018	test200-1
5182	chr10	110119076	test200-1
6823	chr3	109266334	test200-1
5664	chr14	105654214	test200-1
6772	chr3	49781283	test200-1
5980	chr17	37403516	test200-1
7008	chr5	116822776	test200-1
7150	chr6	33263441	test200-1
5644	chr14	74346356	test200-1
7262	chr7	72523870	test200-1
5771	chr16	1563908	test200-1
7546	chrX	153563899	test200-1
6212	chr19	3079541	test200-1
7344	chr8	93974418	test200-1
6763	chr3	49076049	test200-1
5551	chr12	132172095	test200-1
7215	chr6	149764731	test200-1
5690	chr15	39865280	test200-1
6020	chr17	50454642	test200-1
5920	chr17	8404324	test200-1
5570	chr13	52955040	test200-1
5228	chr11	23148067	test200-1
5325	chr11	66728937	test200-1
6989	chr5	77392459	test200-1
5012	chr1	148861542	test200-1
5403	chr11	127585431	test200-1
5096	chr1	204387856	test200-1
5495	chr12	55265225	test200-1
5462	chr12	45124842	test200-1
5989	chr17	39857628	test200-1
6234	chr19	7437310	test200-1
5673	chr15	31778423	test200-1
5638	chr14	67572107	test200-1
7162	chr6	35936079	test200-1
6047	chr17	70887074	test200-1
7221	chr7	7701638	test200-1
7168	chr6	38146691	test200-1
6819	chr3	106924277	test200-1
5083	chr1	186560922	test200-1
6397	chr19	61716189	test200-1
6537	chr2	234416975	test200-1
5710	chr15	62329336	test200-1
7533	chrX	117460601	test200-1
5972	chr17	35198669	test200-1
6091	chr17	73667758	test200-1
7057	chr6	17764903	test200-1
6670	chr22	37383810	test200-1
6110	chr17	76365288	test200-1
6990	chr5	77447197	test200-1
7054	chr6	13762067	test200-1
5203	chr11	3344547	test200-1
5668	chr14	106215774	test200-1
7125	chr6	32801652	test200-1
7464	chr9	133057670	test200-1
7373	chr8	145207820	test200-1
7374	chr8	145327681	test200-1
5562	chr13	39219840	test200-1
6109	chr17	76364686	test200-1
5344	chr11	68930765	test200-1
6980	chr5	61678363	test200-1
5661	chr14	105379665	test200-1
5887	chr17	3920529	test200-1
7441	chr9	129249852	test200-1
5798	chr16	15086451	test200-2
4972	chr1	46899175	test200-2
7190	chr6	72265465	test200-2
6698	chr22	44604546	test200-2
4899	chr1	21946442	test200-2
7191	chr6	74608757	test200-2
5277	chr11	64319770	test200-2
7148	chr6	33147422	test200-2
5509	chr12	63863422	test200-2
7326	chr8	28425448	test200-2
5858	chr17	438799	test200-2
7019	chr5	138209780	test200-2
6151	chr18	34483210	test200-2
5539	chr12	109415325	test200-2
5580	chr13	69568753	test200-2
56961	chr15	42551827	test200-2
7534	chrX	121679277	test200-2
7550	chrX	153990267	test200-2
4881	chr1	15885480	test200-2
6889	chr4	24188229	test200-2
5486	chr12	52941614	test200-2
5195	chr11	399912	test200-2
6560	chr20	32932137	test200-2
5251	chr11	63189736	test200-2
6672	chr22	38840877	test200-2
7254	chr7	44486881	test200-2
54951	chr12	55265225	test200-2
74541	chr9	130719894	test200-2
5626	chr14	42051843	test200-2
5615	chr14	21601242	test200-2
6893	chr4	45534489	test200-2
4955	chr1	39663721	test200-2
7336	chr8	65725285	test200-2
4932	chr1	29138785	test200-2
6809	chr3	87953697	test200-2
5265	chr11	64005302	test200-2
5485	chr12	52293204	test200-2
5367	chr11	75398475	test200-2
4943	chr1	35515227	test200-2
7458	chr9	131780821	test200-2
6263	chr19	12298815	test200-2
68411	chr3	144746132	test200-2
5501	chr12	58851667	test200-2
6311	chr19	42415209	test200-2
74011	chr9	36234454	test200-2
71741	chr6	42759875	test200-2
7445	chr9	129561541	test200-2
5068	chr1	165522617	test200-2
6704	chr22	48662550	test200-2
7549	chrX	153980476	test200-2
7104	chr6	32360875	test200-2
5793	chr16	10437231	test200-2
5423	chr12	6094667	test200-2
6478	chr2	74023615	test200-2
5832	chr16	66776872	test200-2
6153	chr18	35139001	test200-2
6068	chr17	72669378	test200-2
7299	chr7	138598666	test200-2
7249	chr7	41676137	test200-2
6063	chr17	72062791	test200-2
5755	chr15	98032180	test200-2
5927	chr17	13916203	test200-2
5578	chr13	67856447	test200-2
60571	chr17	71568952	test200-2
6371	chr19	56780089	test200-2
7396	chr9	31425139	test200-2
7156	chr6	34917519	test200-2
6771	chr3	49764426	test200-2
5604	chr13	91206667	test200-2
5434	chr12	6899061	test200-2
6226	chr19	6761472	test200-2
70121	chr5	122969170	test200-2
5529	chr12	95205466	test200-2
6993	chr5	78966308	test200-2
59071	chr17	6704030	test200-2
6431	chr2	32214318	test200-2
4897	chr1	21373073	test200-2
7436	chr9	127403357	test200-2
5092	chr1	202636834	test200-2
7354	chr8	114620370	test200-2
5724	chr15	72562000	test200-2
7556	chrY	19642759	test200-2
4974	chr1	52658585	test200-2
5481	chr12	49965129	test200-2
4984	chr1	63650620	test200-2
6590	chr20	61817478	test200-2
5360	chr11	73468780	test200-2
6131	chr17	77830320	test200-2
6048	chr17	70890720	test200-2
7202	chr6	109836668	test200-2
6374	chr19	57363629	test200-2
6484	chr2	105054230	test200-2
7069	chr6	29399068	test200-2
6180	chr19	941415	test200-2
7489	chr9	138907352	test200-2
6049	chr17	71170441	test200-2
6353	chr19	54365445	test200-2
6493	chr2	123746366	test200-2
6917	chr4	84717624	test200-2
58671	chr17	2000199	test200-2
5688	chr15	39813730	test200-2
6284	chr19	14836936	test200-2
5530	chr12	95228148	test200-2
6335	chr19	50154965	test200-2
5417	chr12	1680246	test200-2
6714	chr3	11724543	test200-2
6316	chr19	43146851	test200-2
6444	chr2	41094663	test200-2
5055	chr1	154345206	test200-2
7175	chr6	42886598	test200-2
6012	chr17	43789780	test200-2
6598	chr21	16609536	test200-2
5087	chr1	194880046	test200-2
6888	chr4	22334718	test200-2
5882	chr17	2452194	test200-2
6312	chr19	42565364	test200-2
5946	chr17	25104220	test200-2
7389	chr9	17267937	test200-2
7127	chr6	32954489	test200-2
7383	chr9	3520308	test200-2
5862	chr17	1703848	test200-2
6580	chr20	47751385	test200-2
7062	chr6	24824527	test200-2
6975	chr5	37266515	test200-2
6673	chr22	38920012	test200-2
6289	chr19	15491033	test200-2
6820	chr3	106978943	test200-2
5607	chr13	97903045	test200-2
7381	chr9	3119217	test200-2
6497	chr2	128988547	test200-2
6761	chr3	49031546	test200-2
6499	chr2	140289370	test200-2
7551	chrX	154179361	test200-2
5133	chr1	246231285	test200-2
7385	chr9	14223143	test200-2
5783	chr16	2936748	test200-2
6552	chr20	3935111	test200-2
7547	chrX	153670901	test200-2
5029	chr1	152455954	test200-2
5320	chr11	66678481	test200-2
6881	chr4	2208081	test200-2
7212	chr6	146917729	test200-2
5020	chr1	149382504	test200-2
58781	chr17	2181841	test200-2
6546	chr20	1274250	test200-2
5861	chr17	1644421	test200-2
4876	chr1	10259280	test200-2
6472	chr2	66580776	test200-2
5808	chr16	19444755	test200-2
5512	chr12	67944410	test200-2
7482	chr9	138407880	test200-2
6069	chr17	72671199	test200-2
6621	chr21	44297686	test200-2
5119	chr1	225560873	test200-2
6228	chr19	6797060	test200-2
4994	chr1	98064374	test200-2
5909	chr17	7038839	test200-2
6207	chr19	2824571	test200-2
5885	chr17	2522141	test200-2
7239	chr7	30351062	test200-2
6550	chr20	3933064	test200-2
5405	chr11	129651948	test200-2
6214	chr19	3116957	test200-2
5124	chr1	233431140	test200-2
50721	chr1	168105727	test200-2
6930	chr4	113252670	test200-2
6764	chr3	49093245	test200-2
5596	chr13	84097969	test200-2
7177	chr6	43423453	test200-2
5004	chr1	121186352	test200-2
7520	chrX	70421812	test200-2
5662	chr14	105407195	test200-2
49031	chr1	23244791	test200-2
5266	chr11	64019136	test200-2
5371	chr11	79094381	test200-2
74411	chr9	129249852	test200-2
6463	chr2	58969878	test200-2
5714	chr15	63618702	test200-2
4944	chr1	35619015	test200-2
7353	chr8	111836705	test200-2
6605	chr21	17903992	test200-2
6225	chr19	6199828	test200-2
59721	chr17	35198669	test200-2
6368	chr19	56402501	test200-2
5743	chr15	83938200	test200-2
7058	chr6	18534562	test200-2
6753	chr3	47750907	test200-2
5384	chr11	105470171	test200-2
7310	chr7	150052444	test200-2
6547	chr20	1462569	test200-2
58051	chr16	17358976	test200-2
6329	chr19	47412500	test200-2
5653	chr14	91011582	test200-2
50491	chr1	153779338	test200-2
7438	chr9	129235215	test200-2
7266	chr7	79990589	test200-2
5965	chr17	32669816	test200-2
7136	chr6	32993733	test200-2
4983	chr1	62734781	test200-2
6324	chr19	45899474	test200-2
7393	chr9	27045374	test200-3
70081	chr5	116822776	test200-3
5429	chr12	6568810	test200-3
6949	chr4	153538245	test200-3
6159	chr18	57301761	test200-3
5517	chr12	78696049	test200-3
5177	chr10	101916233	test200-3
71271	chr6	32954489	test200-3
6892	chr4	43192380	test200-3
6740	chr3	46955212	test200-3
6581	chr20	48952947	test200-3
5190	chr10	130944368	test200-3
7414	chr9	94904284	test200-3
66051	chr21	17903992	test200-3
5897	chr17	5142003	test200-3
5698	chr15	50734912	test200-3
6258	chr19	12077193	test200-3
55301	chr12	95228148	test200-3
5830	chr16	66196523	test200-3
5270	chr11	64243940	test200-3
6877	chr4	144910	test200-3
7418	chr9	98188146	test200-3
5504	chr12	60439403	test200-3
4978	chr1	55440430	test200-3
6295	chr19	18001108	test200-3
6918	chr4	85963088	test200-3
66581	chr22	28999834	test200-3
5990	chr17	39904297	test200-3
48681	chr1	2951265	test200-3
59722	chr17	35198669	test200-3
5247	chr11	62266308	test200-3
6526	chr2	223214603	test200-3
6302	chr19	35168270	test200-3
6571	chr20	43101586	test200-3
5795	chr16	11880857	test200-3
6426	chr2	28108109	test200-3
5913	chr17	7343227	test200-3
50681	chr1	165522617	test200-3
7498	chr9	139805142	test200-3
5629	chr14	46619387	test200-3
57431	chr15	83938200	test200-3
6911	chr4	79989363	test200-3
5744	chr15	83941776	test200-3
6620	chr21	44280877	test200-3
7146	chr6	33117202	test200-3
59201	chr17	8404324	test200-3
6610	chr21	19944378	test200-3
64991	chr2	140289370	test200-3
6376	chr19	57511883	test200-3
5911	chr17	7330320	test200-3
6721	chr3	16961719	test200-3
5412	chr12	780012	test200-3
5493	chr12	54965557	test200-3
62841	chr19	14836936	test200-3
7200	chr6	101319142	test200-3
55621	chr13	39219840	test200-3
5689	chr15	39841689	test200-3
6215	chr19	3706857	test200-3
5095	chr1	203844208	test200-3
71301	chr6	32980685	test200-3
6146	chr18	28228638	test200-3
7273	chr7	92771211	test200-3
6037	chr17	60464180	test200-3
6104	chr17	76215178	test200-3
57191	chr15	67268532	test200-3
5145	chr10	20082781	test200-3
6235	chr19	7677388	test200-3
4957	chr1	41314964	test200-3
62891	chr19	15491033	test200-3
5542	chr12	120104928	test200-3
6046	chr17	70843594	test200-3
5167	chr10	86088161	test200-3
7055	chr6	13770304	test200-3
6129	chr17	77624802	test200-3
7138	chr6	32999619	test200-3
5132	chr1	246148314	test200-3
5102	chr1	206026107	test200-3
6488	chr2	112574648	test200-3
6945	chr4	144691101	test200-3
7037	chr5	176595015	test200-3
5414	chr12	1240705	test200-3
7324	chr8	21851232	test200-3
6300	chr19	23746799	test200-3
7486	chr9	138581103	test200-3
69391	chr4	126540223	test200-3
5023	chr1	150193371	test200-3
6747	chr3	47152540	test200-3
63261	chr19	46538604	test200-3
5044	chr1	153705205	test200-3
5262	chr11	63786292	test200-3
5323	chr11	66705888	test200-3
7082	chr6	30600338	test200-3
49032	chr1	23244791	test200-3
5742	chr15	83931257	test200-3
7248	chr7	40007681	test200-3
5619	chr14	22856679	test200-3
72021	chr6	109836668	test200-3
6339	chr19	52301735	test200-3
4924	chr1	27477170	test200-3
5289	chr11	64960194	test200-3
7027	chr5	167144657	test200-3
6113	chr17	76498750	test200-3
5976	chr17	36056524	test200-3
5480	chr12	49499576	test200-3
6342	chr19	53315003	test200-3
5189	chr10	127823177	test200-3
5473	chr12	48164465	test200-3
6314	chr19	42656722	test200-3
56962	chr15	42551827	test200-3
73601	chr8	121503498	test200-3
5065	chr1	163064090	test200-3
6411	chr2	11335417	test200-3
6027	chr17	57181468	test200-3
6088	chr17	73570650	test200-3
6690	chr22	40960380	test200-3
6486	chr2	105492217	test200-3
5991	chr17	40109857	test200-3
7419	chr9	99733805	test200-3
5983	chr17	37675983	test200-3
7281	chr7	110463389	test200-3
5817	chr16	30851732	test200-3
5618	chr14	22851976	test200-3
7173	chr6	42743095	test200-3
7066	chr6	26255078	test200-3
5890	chr17	4134754	test200-3
6241	chr19	9785001	test200-3
6789	chr3	51063988	test200-3
5186	chr10	126462352	test200-3
6554	chr20	8131219	test200-3
5193	chr11	230922	test200-3
5146	chr10	22253538	test200-3
5474	chr12	48186053	test200-3
55391	chr12	109415325	test200-3
7553	chrX	154484296	test200-3
5678	chr15	37040066	test200-3
5038	chr1	153395620	test200-3
5107	chr1	209517324	test200-3
6328	chr19	46766768	test200-3
7013	chr5	128381908	test200-3
6385	chr19	58682966	test200-3
6182	chr19	1068705	test200-3
73911	chr9	20811625	test200-3
5410	chr12	760884	test200-3
72391	chr7	30351062	test200-3
6582	chr20	49004994	test200-3
6145	chr18	24424984	test200-3
7137	chr6	32995851	test200-3
7244	chr7	33644914	test200-3
7416	chr9	97689156	test200-3
6136	chr17	78238483	test200-3
6634	chr22	20510386	test200-3
6450	chr2	45455283	test200-3
6363	chr19	54763553	test200-3
5869	chr17	2002729	test200-3
7074	chr6	30347896	test200-3
50521	chr1	154037125	test200-3
6720	chr3	15846202	test200-3
6077	chr17	73482556	test200-3
53601	chr11	73468780	test200-3
57981	chr16	15086451	test200-3
5269	chr11	64098015	test200-3
5376	chr11	95267672	test200-3
75321	chrX	111258986	test200-3
7040	chr5	176773889	test200-3
67041	chr22	48662550	test200-3
7288	chr7	114839103	test200-3
49401	chr1	32163439	test200-3
6286	chr19	14897354	test200-3
5521	chr12	87340121	test200-3
7455	chr9	130789795	test200-3
5505	chr12	60713707	test200-3
5034	chr1	152835719	test200-3
7507	chrX	38672603	test200-3
5828	chr16	65628957	test200-3
5841	chr16	74235229	test200-3
6614	chr21	34385866	test200-3
7265	chr7	77389875	test200-3
5051	chr1	153900247	test200-3
7274	chr7	99719381	test200-3
6603	chr21	16883982	test200-3
5179	chr10	103613016	test200-3
5745	chr15	83979490	test200-3
5822	chr16	48754105	test200-3
5191	chr10	134407504	test200-3
5669	chr14	106301203	test200-3
5997	chr17	42161608	test200-3
57021	chr15	53475868	test200-3
7237	chr7	27088535	test200-3
6509	chr2	172039917	test200-3
5381	chr11	104583528	test200-3
6536	chr2	232566949	test200-3
6081	chr17	73515916	test200-3
74821	chr9	138407880	test200-3
5597	chr13	85333200	test200-3
4882	chr1	16093233	test200-3
49081	chr1	26148676	test200-3
5553	chr13	20078689	test200-3
6277	chr19	13968261	test200-3
5982	chr17	37675302	test200-3
5537	chr12	109114623	test200-3
6060	chr17	71571053	test200-4
48761	chr1	10259280	test200-4
6238	chr19	9626585	test200-4
7495	chr9	139285497	test200-4
67671	chr3	49340527	test200-4
6607	chr21	19386938	test200-4
6247	chr19	10628955	test200-4
5041	chr1	153695167	test200-4
5015	chr1	148954476	test200-4
6879	chr4	1679272	test200-4
6744	chr3	47132483	test200-4
5100	chr1	206004451	test200-4
7172	chr6	42685112	test200-4
6742	chr3	47129449	test200-4
5914	chr17	7347784	test200-4
6685	chr22	39887013	test200-4
72221	chr7	7743881	test200-4
5811	chr16	24466055	test200-4
7311	chr7	151603059	test200-4
70821	chr6	30600338	test200-4
6393	chr19	60460190	test200-4
5703	chr15	55022251	test200-4
6974	chr5	32086188	test200-4
7283	chr7	110889137	test200-4
5693	chr15	41166141	test200-4
7321	chr8	16452166	test200-4
5208	chr11	5829159	test200-4
5831	chr16	66525721	test200-4
7328	chr8	32911118	test200-4
5720	chr15	70085751	test200-4
5554	chr13	20122152	test200-4
5220	chr11	10199836	test200-4
7289	chr7	116336382	test200-4
6171	chr19	579581	test200-4
59091	chr17	7038839	test200-4
6612	chr21	20630582	test200-4
6496	chr2	128640683	test200-4
4928	chr1	28233206	test200-4
5424	chr12	6118688	test200-4
6256	chr19	11287788	test200-4
6549	chr20	2865412	test200-4
63681	chr19	56402501	test200-4
4917	chr1	26916460	test200-4
7497	chr9	139744046	test200-4
5490	chr12	54470449	test200-4
7030	chr5	175823016	test200-4
4898	chr1	21938291	test200-4
50381	chr1	153395620	test200-4
5144	chr10	19855186	test200-4
7000	chr5	106154444	test200-4
5608	chr13	102127083	test200-4
6466	chr2	62951983	test200-4
5446	chr12	9562962	test200-4
57241	chr15	72562000	test200-4
5846	chr16	87987475	test200-4
5556	chr13	25841413	test200-4
5534	chr12	101092413	test200-4
71481	chr6	33147422	test200-4
7386	chr9	15824088	test200-4
5013	chr1	148932338	test200-4
5010	chr1	148365332	test200-4
7193	chr6	89537212	test200-4
6866	chr3	186176400	test200-4
75491	chrX	153980476	test200-4
5117	chr1	225435138	test200-4
6001	chr17	42790935	test200-4
6423	chr2	27363765	test200-4
6403	chr19	63457393	test200-4
6858	chr3	169759934	test200-4
5062	chr1	159364222	test200-4
4977	chr1	55418807	test200-4
6729	chr3	31631402	test200-4
75322	chrX	111258986	test200-4
6002	chr17	42808239	test200-4
7420	chr9	101714734	test200-4
70741	chr6	30347896	test200-4
6075	chr17	73482102	test200-4
69711	chr5	27096823	test200-4
6679	chr22	39555330	test200-4
6779	chr3	50035731	test200-4
6346	chr19	53428893	test200-4
54231	chr12	6094667	test200-4
6782	chr3	50106914	test200-4
5735	chr15	75503839	test200-4
6956	chr4	172256428	test200-4
6628	chr21	46755684	test200-4
6011	chr17	43769684	test200-4
66291	chr21	46773744	test200-4
7440	chr9	129235219	test200-4
6659	chr22	30228224	test200-4
5963	chr17	32465462	test200-4
7554	chrY	7158475	test200-4
6078	chr17	73502558	test200-4
5656	chr14	96098994	test200-4
5150	chr10	45292864	test200-4
48911	chr1	21094157	test200-4
6313	chr19	42568190	test200-4
63631	chr19	54763553	test200-4
6794	chr3	51625485	test200-4
72022	chr6	109836668	test200-4
5852	chr16	88330267	test200-4
6409	chr2	7951652	test200-4
5164	chr10	75001357	test200-4
4941	chr1	32825224	test200-4
5135	chr10	4949975	test200-4
6332	chr19	49315551	test200-4
65801	chr20	47751385	test200-4
6073	chr17	72841553	test200-4
6378	chr19	57729116	test200-4
6039	chr17	63612374	test200-4
6123	chr17	77276786	test200-4
4895	chr1	21236064	test200-4
4951	chr1	39481273	test200-4
5198	chr11	673678	test200-4
5118	chr1	225525941	test200-4
7065	chr6	26225097	test200-4
6585	chr20	58118637	test200-4
5009	chr1	148184950	test200-4
6559	chr20	31601677	test200-4
6631	chr21	46815727	test200-4
5114	chr1	225272735	test200-4
5291	chr11	64963393	test200-4
5981	chr17	37640660	test200-4
6143	chr18	16884357	test200-4
6469	chr2	63661906	test200-4
6558	chr20	30552561	test200-4
5351	chr11	71768300	test200-4
6508	chr2	172032357	test200-4
74412	chr9	129249852	test200-4
61091	chr17	76364686	test200-4
55601	chr13	32243939	test200-4
62951	chr19	18001108	test200-4
6867	chr3	187283997	test200-4
6338	chr19	52060022	test200-4
6835	chr3	130103796	test200-4
6065	chr17	72271435	test200-4
5999	chr17	42579784	test200-4
5335	chr11	66817690	test200-4
68931	chr4	45534489	test200-4
6825	chr3	112899616	test200-4
6387	chr19	59456386	test200-4
6973	chr5	30631587	test200-4
5966	chr17	32985265	test200-4
4948	chr1	36180040	test200-4
5448	chr12	12234315	test200-4
61361	chr17	78238483	test200-4
5250	chr11	62377925	test200-4
49241	chr1	27477170	test200-4
6864	chr3	185508618	test200-4
6219	chr19	5587243	test200-4
6203	chr19	2614574	test200-4
7319	chr8	14563945	test200-4
6476	chr2	68631133	test200-4
57931	chr16	10437231	test200-4
6090	chr17	73598016	test200-4
5868	chr17	2001773	test200-4
6501	chr2	145676730	test200-4
6515	chr2	191493321	test200-4
5567	chr13	44628037	test200-4
5931	chr17	17175855	test200-4
7430	chr9	123167155	test200-4
63421	chr19	53315003	test200-4
50201	chr1	149382504	test200-4
62842	chr19	14836936	test200-4
5546	chr12	121539993	test200-4
54811	chr12	49965129	test200-4
65261	chr2	223214603	test200-4
6752	chr3	47702225	test200-4
5387	chr11	111541144	test200-4
5874	chr17	2071592	test200-4
5050	chr1	153783713	test200-4
74791	chr9	138267047	test200-4
5660	chr14	105362734	test200-4
6667	chr22	36243280	test200-4
5056	chr1	155240953	test200-4
6392	chr19	60314090	test200-4
5642	chr14	70570471	test200-4
6303	chr19	35195629	test200-4
7291	chr7	122858463	test200-4
6996	chr5	98255990	test200-4
6994	chr5	84083099	test200-4
6722	chr3	18392376	test200-4
61511	chr18	34483210	test200-4
63351	chr19	50154965	test200-4
5942	chr17	24290935	test200-4
6119	chr17	77173490	test200-4
5452	chr12	32748718	test200-4
61451	chr18	24424984	test200-4
68891	chr4	24188229	test200-4
5000	chr1	110696458	test200-4
4976	chr1	55324316	test200-4
7031	chr5	176547480	test200-4
73891	chr9	17267937	test200-4
5550	chr12	131728906	test200-4
59551	chr17	26608323	test200-4
5426	chr12	6496457	test200-4
5595	chr13	82700768	test200-4
5975	chr17	35659854	test200-4
5896	chr17	5096653	test200-4
63761	chr19	57511883	test200-4
6343	chr19	53421099	test200-5
5738	chr15	81358432	test200-5
75501	chrX	153990267	test200-5
6680	chr22	39576799	test200-5
6959	chr4	176590933	test200-5
5818	chr16	31056949	test200-5
5383	chr11	104609871	test200-5
6452	chr2	46809185	test200-5
5362	chr11	73521989	test200-5
7379	chr8	146202298	test200-5
6243	chr19	10280261	test200-5
6441	chr2	39409194	test200-5
6317	chr19	43463355	test200-5
50801	chr1	181746273	test200-5
50481	chr1	153751703	test200-5
68571	chr3	167421798	test200-5
4946	chr1	35637064	test200-5
5498	chr12	55412230	test200-5
6269	chr19	12713870	test200-5
6703	chr22	48641882	test200-5
5677	chr15	36397068	test200-5
51951	chr11	399912	test200-5
51671	chr10	86088161	test200-5
7463	chr9	131824393	test200-5
6542	chr2	241757286	test200-5
5918	chr17	7535501	test200-5
68771	chr4	144910	test200-5
7160	chr6	35675217	test200-5
5173	chr10	94648762	test200-5
5711	chr15	62364828	test200-5
68231	chr3	109266334	test200-5
73011	chr7	139272000	test200-5
7152	chr6	33336794	test200-5
7264	chr7	73774325	test200-5
5576	chr13	66749272	test200-5
5404	chr11	128047819	test200-5
5844	chr16	87704542	test200-5
6599	chr21	16633856	test200-5
5609	chr13	102257710	test200-5
6172	chr19	582022	test200-5
5099	chr1	205843633	test200-5
7240	chr7	30376265	test200-5
57761	chr16	1824939	test200-5
6523	chr2	215375667	test200-5
5903	chr17	5239117	test200-5
56981	chr15	50734912	test200-5
53231	chr11	66705888	test200-5
63921	chr19	60314090	test200-5
6351	chr19	54165170	test200-5
5188	chr10	126641142	test200-5
7558	chrY	22197432	test200-5
4963	chr1	43106248	test200-5
7402	chr9	73507560	test200-5
69392	chr4	126540223	test200-5
7298	chr7	137919762	test200-5
58311	chr16	66525721	test200-5
51031	chr1	206030474	test200-5
6454	chr2	50558032	test200-5
7442	chr9	129249853	test200-5
5271	chr11	64295899	test200-5
59092	chr17	7038839	test200-5
64311	chr2	32214318	test200-5
6806	chr3	80832147	test200-5
5496	chr12	55311872	test200-5
5634	chr14	57862927	test200-5
58521	chr16	88330267	test200-5
6777	chr3	49993377	test200-5
49082	chr1	26148676	test200-5
5813	chr16	27168935	test200-5
6923	chr4	94490159	test200-5
7195	chr6	89698096	test200-5
5695	chr15	41557013	test200-5
7204	chr6	121584826	test200-5
6601	chr21	16682204	test200-5
7256	chr7	44749359	test200-5
74641	chr9	133057670	test200-5
5600	chr13	88192565	test200-5
7067	chr6	26295421	test200-5
70822	chr6	30600338	test200-5
7144	chr6	33112772	test200-5
5345	chr11	69853869	test200-5
6144	chr18	19748584	test200-5
6160	chr18	57301762	test200-5
7421	chr9	102443184	test200-5
4920	chr1	27459538	test200-5
7197	chr6	97072581	test200-5
62281	chr19	6797060	test200-5
6521	chr2	208159976	test200-5
72023	chr6	109836668	test200-5
5733	chr15	73477561	test200-5
5912	chr17	7332835	test200-5
7113	chr6	32454180	test200-5
5754	chr15	97657624	test200-5
71911	chr6	74608757	test200-5
70571	chr6	17764903	test200-5
53841	chr11	105470171	test200-5
5361	chr11	73479054	test200-5
61041	chr17	76215178	test200-5
51191	chr1	225560873	test200-5
50121	chr1	148861542	test200-5
50492	chr1	153779338	test200-5
7184	chr6	63140523	test200-5
5985	chr17	38120105	test200-5
51441	chr10	19855186	test200-5
6564	chr20	33914516	test200-5
4877	chr1	10275032	test200-5
64992	chr2	140289370	test200-5
5484	chr12	52276550	test200-5
7537	chrX	122980961	test200-5
6602	chr21	16867303	test200-5
6648	chr22	24429770	test200-5
7153	chr6	33482626	test200-5
5563	chr13	40448260	test200-5
5879	chr17	2193081	test200-5
6038	chr17	63163470	test200-5
6885	chr4	3063233	test200-5
7187	chr6	70509949	test200-5
4913	chr1	26454952	test200-5
74401	chr9	129235219	test200-5
6731	chr3	37141267	test200-5
5957	chr17	27560435	test200-5
51451	chr10	20082781	test200-5
5731	chr15	73253478	test200-5
5666	chr14	106001832	test200-5
6872	chr3	198294213	test200-5
7527	chrX	84395063	test200-5
6102	chr17	76213011	test200-5
5876	chr17	2138790	test200-5
5788	chr16	3789961	test200-5
57951	chr16	11880857	test200-5
6297	chr19	18244124	test200-5
6105	chr17	76215184	test200-5
5354	chr11	72379544	test200-5
67711	chr3	49764426	test200-5
7339	chr8	71456485	test200-5
5915	chr17	7382138	test200-5
73931	chr9	27045374	test200-5
6952	chr4	169468752	test200-5
7114	chr6	32455366	test200-5
4892	chr1	21120193	test200-5
7466	chr9	133893955	test200-5
53871	chr11	111541144	test200-5
64721	chr2	66580776	test200-5
63611	chr19	54680637	test200-5
4872	chr1	8167437	test200-5
6604	chr21	16918324	test200-5
56841	chr15	38256830	test200-5
6233	chr19	7403302	test200-5
5956	chr17	26610999	test200-5
61111	chr17	76419336	test200-5
67221	chr3	18392376	test200-5
6505	chr2	165032281	test200-5
5541	chr12	119799110	test200-5
6518	chr2	196413204	test200-5
6330	chr19	49071498	test200-5
69731	chr5	30631587	test200-5
6035	chr17	59974355	test200-5
57432	chr15	83938200	test200-5
7332	chr8	49135604	test200-5
7039	chr5	176629453	test200-5
6007	chr17	43656283	test200-5
6751	chr3	47677346	test200-5
52101	chr11	9273056	test200-5
6445	chr2	42659809	test200-5
6124	chr17	77400647	test200-5
6429	chr2	29261766	test200-5
7218	chr7	2286714	test200-5
6072	chr17	72815827	test200-5
5709	chr15	61838531	test200-5
6651	chr22	27226903	test200-5
5759	chr16	121296	test200-5
58782	chr17	2181841	test200-5
60681	chr17	72669378	test200-5
6924	chr4	97499778	test200-5
7085	chr6	31309685	test200-5
7208	chr6	136857276	test200-5
4992	chr1	86548720	test200-5
65471	chr20	1462569	test200-5
7365	chr8	130684057	test200-5
6459	chr2	53787413	test200-5
5233	chr11	34436893	test200-5
68201	chr3	106978943	test200-5
5850	chr16	88055485	test200-5
5185	chr10	111838411	test200-5
54861	chr12	52941614	test200-5
66201	chr21	44280877	test200-5
53441	chr11	68930765	test200-5
7099	chr6	31878572	test200-5
6395	chr19	61482278	test200-5
6367	chr19	56399778	test200-5
63741	chr19	57363629	test200-5
6251	chr19	10641585	test200-5
51771	chr10	101916233	test200-5
50501	chr1	153783713	test200-5
5202	chr11	2221609	test200-5
5824	chr16	48776992	test200-5
5196	chr11	513065	test200-5
6586	chr20	60938958	test200-5
7022	chr5	139817510	test200-5
6644	chr22	24416140	test200-5
6439	chr2	39344995	test200-6
54461	chr12	9562962	test200-6
71681	chr6	38146691	test200-6
5078	chr1	181035336	test200-6
6623	chr21	44353796	test200-6
57541	chr15	97657624	test200-6
6383	chr19	58108955	test200-6
6578	chr20	47225193	test200-6
5305	chr11	65687459	test200-6
6433	chr2	32284398	test200-6
59461	chr17	25104220	test200-6
6173	chr19	642942	test200-6
6992	chr5	78771222	test200-6
5500	chr12	58333133	test200-6
7557	chrY	20509173	test200-6
7415	chr9	97007764	test200-6
70001	chr5	106154444	test200-6
7491	chr9	138929221	test200-6
5612	chr13	108354510	test200-6
6271	chr19	13073437	test200-6
6964	chr4	177244521	test200-6
5613	chr14	21421680	test200-6
6724	chr3	22250066	test200-6
6307	chr19	41730884	test200-6
67531	chr3	47750907	test200-6
6611	chr21	20039543	test200-6
5588	chr13	75028115	test200-6
6606	chr21	18902336	test200-6
6972	chr5	28158646	test200-6
7429	chr9	122994994	test200-6
7025	chr5	151157297	test200-6
63431	chr19	53421099	test200-6
6100	chr17	75513572	test200-6
7038	chr5	176600890	test200-6
74413	chr9	129249852	test200-6
7076	chr6	30408459	test200-6
7261	chr7	68777662	test200-6
5800	chr16	15576398	test200-6
7352	chr8	110170467	test200-6
72121	chr6	146917729	test200-6
66481	chr22	24429770	test200-6
7485	chr9	138486213	test200-6
7096	chr6	31820534	test200-6
71901	chr6	72265465	test200-6
7220	chr7	5204899	test200-6
58181	chr16	31056949	test200-6
6229	chr19	6797800	test200-6
69941	chr5	84083099	test200-6
5431	chr12	6653737	test200-6
7131	chr6	32984354	test200-6
54171	chr12	1680246	test200-6
7476	chr9	137924666	test200-6
64691	chr2	63661906	test200-6
5028	chr1	152356311	test200-6
5475	chr12	48381336	test200-6
69393	chr4	126540223	test200-6
7147	chr6	33147088	test200-6
7541	chrX	146313234	test200-6
5507	chr12	63166148	test200-6
5392	chr11	119729770	test200-6
6609	chr21	19919174	test200-6
56261	chr14	42051843	test200-6
5860	chr17	1271936	test200-6
63922	chr19	60314090	test200-6
6754	chr3	47925745	test200-6
51501	chr10	45292864	test200-6
51861	chr10	126462352	test200-6
6293	chr19	17143100	test200-6
70651	chr6	26225097	test200-6
6126	chr17	77400648	test200-6
70671	chr6	26295421	test200-6
7452	chr9	130496007	test200-6
5340	chr11	67702505	test200-6
7259	chr7	52662328	test200-6
5108	chr1	210586032	test200-6
6061	chr17	71571054	test200-6
5988	chr17	39829027	test200-6
63001	chr19	23746799	test200-6
5219	chr11	10102851	test200-6
71361	chr6	32993733	test200-6
6760	chr3	48969380	test200-6
6856	chr3	167300289	test200-6
6633	chr22	18061503	test200-6
7474	chr9	137877105	test200-6
5157	chr10	64889377	test200-6
61311	chr17	77830320	test200-6
64091	chr2	7951652	test200-6
54812	chr12	49965129	test200-6
7004	chr5	109084704	test200-6
73932	chr9	27045374	test200-6
5881	chr17	2334398	test200-6
6461	chr2	58702996	test200-6
60572	chr17	71568952	test200-6
50682	chr1	165522617	test200-6
58411	chr16	74235229	test200-6
5104	chr1	209474831	test200-6
73491	chr8	106441091	test200-6
5865	chr17	1969528	test200-6
62952	chr19	18001108	test200-6
52331	chr11	34436893	test200-6
6961	chr4	177233580	test200-6
6991	chr5	78596363	test200-6
5450	chr12	22707513	test200-6
5374	chr11	92531849	test200-6
5503	chr12	58855540	test200-6
5027	chr1	152123227	test200-6
53842	chr11	105470171	test200-6
63141	chr19	42656722	test200-6
5616	chr14	22623818	test200-6
51461	chr10	22253538	test200-6
72661	chr7	79990589	test200-6
5343	chr11	68290950	test200-6
7107	chr6	32379349	test200-6
5579	chr13	69507224	test200-6
7363	chr8	125389735	test200-6
7451	chr9	130494925	test200-6
59072	chr17	6704030	test200-6
7341	chr8	84230496	test200-6
7230	chr7	13253339	test200-6
7129	chr6	32975916	test200-6
64961	chr2	128640683	test200-6
7079	chr6	30590667	test200-6
5559	chr13	31511411	test200-6
6348	chr19	53670626	test200-6
5235	chr11	39336777	test200-6
73811	chr9	3119217	test200-6
51442	chr10	19855186	test200-6
55701	chr13	52955040	test200-6
63221	chr19	45498294	test200-6
56561	chr14	96098994	test200-6
55171	chr12	78696049	test200-6
5478	chr12	49226551	test200-6
5950	chr17	26508469	test200-6
68641	chr3	185508618	test200-6
5625	chr14	35242644	test200-6
73371	chr8	66800165	test200-6
7542	chrX	152963530	test200-6
54241	chr12	6118688	test200-6
5309	chr11	65710681	test200-6
4934	chr1	29281706	test200-6
6337	chr19	51922677	test200-6
54621	chr12	45124842	test200-6
75301	chrX	84399068	test200-6
6206	chr19	2641408	test200-6
7506	chrX	35632749	test200-6
5378	chr11	97983776	test200-6
4896	chr1	21342518	test200-6
6749	chr3	47641505	test200-6
72341	chr7	24668174	test200-6
5487	chr12	52951974	test200-6
5061	chr1	158555189	test200-6
51901	chr10	130944368	test200-6
5620	chr14	24040616	test200-6
5042	chr1	153701306	test200-6
5176	chr10	99244928	test200-6
7372	chr8	145146431	test200-6
5926	chr17	11896953	test200-6
4997	chr1	104422730	test200-6
5166	chr10	76360190	test200-6
5658	chr14	99552609	test200-6
5671	chr15	26113005	test200-6
4900	chr1	22265308	test200-6
6360	chr19	54678285	test200-6
7063	chr6	25511088	test200-6
5136	chr10	5785925	test200-6
7132	chr6	32984760	test200-6
61711	chr19	579581	test200-6
6796	chr3	52108175	test200-6
48912	chr1	21094157	test200-6
7238	chr7	27813423	test200-6
6158	chr18	44955191	test200-6
6787	chr3	50969785	test200-6
6799	chr3	52655780	test200-6
6880	chr4	2207580	test200-6
64661	chr2	62951983	test200-6
5465	chr12	46375911	test200-6
6106	chr17	76314258	test200-6
69451	chr4	144691101	test200-6
4991	chr1	86292827	test200-6
6209	chr19	2866688	test200-6
50771	chr1	177347791	test200-6
59761	chr17	36056524	test200-6
7026	chr5	162842433	test200-6
7285	chr7	112203383	test200-6
7519	chrX	65046552	test200-6
6308	chr19	42043490	test200-6
6943	chr4	141312944	test200-6
62581	chr19	12077193	test200-6
5523	chr12	91724138	test200-6
58111	chr16	24466055	test200-6
6285	chr19	14859199	test200-6
60271	chr17	57181468	test200-6
60481	chr17	70890720	test200-6
64231	chr2	27363765	test200-6
68881	chr4	22334718	test200-6
56071	chr13	97903045	test200-6
66651	chr22	35154794	test200-6
57091	chr15	61838531	test200-6
5555	chr13	21056724	test200-6
7269	chr7	84707290	test200-6
6592	chr20	61954387	test200-7
66511	chr22	27226903	test200-7
5018	chr1	149052543	test200-7
49741	chr1	52658585	test200-7
64411	chr2	39409194	test200-7
6887	chr4	13079374	test200-7
5583	chr13	71074963	test200-7
68191	chr3	106924277	test200-7
66041	chr21	16918324	test200-7
66011	chr21	16682204	test200-7
6495	chr2	127256921	test200-7
49321	chr1	29138785	test200-7
7411	chr9	93095645	test200-7
62771	chr19	13968261	test200-7
6201	chr19	2505638	test200-7
60371	chr17	60464180	test200-7
6758	chr3	48813743	test200-7
48921	chr1	21120193	test200-7
51071	chr1	209517324	test200-7
67201	chr3	15846202	test200-7
57762	chr16	1824939	test200-7
6405	chr19	63698162	test200-7
54813	chr12	49965129	test200-7
71461	chr6	33117202	test200-7
4969	chr1	45439050	test200-7
5851	chr16	88057750	test200-7
6333	chr19	49414415	test200-7
5901	chr17	5194462	test200-7
5201	chr11	1887804	test200-7
7139	chr6	33012813	test200-7
49001	chr1	22265308	test200-7
7213	chr6	147572494	test200-7
6986	chr5	74785775	test200-7
65151	chr2	191493321	test200-7
6936	chr4	123443494	test200-7
55211	chr12	87340121	test200-7
55591	chr13	31511411	test200-7
6696	chr22	44500665	test200-7
5854	chr16	88395909	test200-7
7307	chr7	145919320	test200-7
6853	chr3	163990042	test200-7
7161	chr6	35759211	test200-7
5098	chr1	205578459	test200-7
6428	chr2	28711188	test200-7
6624	chr21	45183198	test200-7
55091	chr12	63863422	test200-7
6384	chr19	58606711	test200-7
6358	chr19	54518396	test200-7
5280	chr11	64717799	test200-7
5753	chr15	92708283	test200-7
5687	chr15	39765176	test200-7
7061	chr6	20980566	test200-7
6483	chr2	103928617	test200-7
6190	chr19	1312375	test200-7
4885	chr1	17445039	test200-7
5075	chr1	173185037	test200-7
5636	chr14	60514722	test200-7
63871	chr19	59456386	test200-7
7437	chr9	129087477	test200-7
7518	chrX	64164461	test200-7
75323	chrX	111258986	test200-7
4953	chr1	39586131	test200-7
6089	chr17	73576060	test200-7
5894	chr17	4924694	test200-7
6859	chr3	174821651	test200-7
5122	chr1	229464683	test200-7
5353	chr11	72279394	test200-7
5341	chr11	67709780	test200-7
6553	chr20	8118743	test200-7
7335	chr8	60501423	test200-7
5413	chr12	1217125	test200-7
51452	chr10	20082781	test200-7
5510	chr12	63896209	test200-7
63711	chr19	56780089	test200-7
5194	chr11	265733	test200-7
69452	chr4	144691101	test200-7
5624	chr14	34535646	test200-7
51772	chr10	101916233	test200-7
60901	chr17	73598016	test200-7
65851	chr20	58118637	test200-7
72041	chr6	121584826	test200-7
6886	chr4	3117195	test200-7
6366	chr19	56387222	test200-7
5729	chr15	72964354	test200-7
72561	chr7	44749359	test200-7
56771	chr15	36397068	test200-7
5761	chr16	309236	test200-7
5425	chr12	6435578	test200-7
50281	chr1	152356311	test200-7
7120	chr6	32715082	test200-7
61131	chr17	76498750	test200-7
67491	chr3	47641505	test200-7
7154	chr6	33783018	test200-7
55501	chr12	131728906	test200-7
72621	chr7	72523870	test200-7
6315	chr19	42824566	test200-7
68671	chr3	187283997	test200-7
67421	chr3	47129449	test200-7
6824	chr3	112347315	test200-7
5221	chr11	10220621	test200-7
6539	chr2	238506806	test200-7
63561	chr19	54448307	test200-7
5751	chr15	91299922	test200-7
67532	chr3	47750907	test200-7
5222	chr11	11906759	test200-7
5905	chr17	6702914	test200-7
55961	chr13	84097969	test200-7
5602	chr13	88886163	test200-7
64451	chr2	42659809	test200-7
60751	chr17	73482102	test200-7
48781	chr1	11057435	test200-7
60911	chr17	73667758	test200-7
4893	chr1	21152415	test200-7
72401	chr7	30376265	test200-7
6435	chr2	34970250	test200-7
5368	chr11	75424273	test200-7
6805	chr3	74499249	test200-7
5039	chr1	153637999	test200-7
66091	chr21	19919174	test200-7
6064	chr17	72266075	test200-7
7275	chr7	100649941	test200-7
71272	chr6	32954489	test200-7
55371	chr12	109114623	test200-7
54741	chr12	48186053	test200-7
52691	chr11	64098015	test200-7
5109	chr1	217448722	test200-7
5898	chr17	5147496	test200-7
7306	chr7	142229539	test200-7
65011	chr2	145676730	test200-7
58001	chr16	15576398	test200-7
5058	chr1	155664597	test200-7
75341	chrX	121679277	test200-7
7223	chr7	7758131	test200-7
6191	chr19	1314094	test200-7
5549	chr12	122305904	test200-7
64962	chr2	128640683	test200-7
56251	chr14	35242644	test200-7
6354	chr19	54400110	test200-7
4906	chr1	25009477	test200-7
58611	chr17	1644421	test200-7
5769	chr16	1437449	test200-7
66021	chr21	16867303	test200-7
6699	chr22	44948407	test200-7
7115	chr6	32620640	test200-7
55771	chr13	66845037	test200-7
5706	chr15	59963486	test200-7
65262	chr2	223214603	test200-7
5772	chr16	1570741	test200-7
6950	chr4	163616772	test200-7
51641	chr10	75001357	test200-7
64781	chr2	74023615	test200-7
5799	chr16	15468309	test200-7
5209	chr11	6501932	test200-7
65861	chr20	60938958	test200-7
7543	chrX	152990443	test200-7
64312	chr2	32214318	test200-7
6099	chr17	74319539	test200-7
71742	chr6	42759875	test200-7
54862	chr12	52941614	test200-7
5514	chr12	70181350	test200-7
6074	chr17	73097862	test200-7
5884	chr17	2498704	test200-7
4870	chr1	6805972	test200-7
5809	chr16	20751770	test200-7
6231	chr19	7194880	test200-7
5589	chr13	76700123	test200-7
5031	chr1	152478954	test200-7
7016	chr5	132074252	test200-7
5328	chr11	66740117	test200-7
6205	chr19	2635598	test200-7
60441	chr17	70843508	test200-7
68202	chr3	106978943	test200-7
52711	chr11	64295899	test200-7
59073	chr17	6704030	test200-7
5699	chr15	52502659	test200-7
7375	chr8	145354832	test200-7
49402	chr1	32163439	test200-7
6232	chr19	7398874	test200-7
5815	chr16	29504180	test200-7
55702	chr13	52955040	test200-7
67611	chr3	49031546	test200-7
57311	chr15	73253478	test200-7
7380	chr8	146207524	test200-7
51291	chr1	242653562	test200-7
58112	chr16	24466055	test200-7
59881	chr17	39829027	test200-7
72641	chr7	73774325	test200-7
63352	chr19	50154965	test200-7
66731	chr22	38920012	test200-7
6490	chr2	118303368	test200-7
71311	chr6	32984354	test200-7
6135	chr17	78174101	test200-7
6097	chr17	74263426	test200-7
5306	chr11	65690500	test200-7
7294	chr7	130734515	test200-7
62861	chr19	14897354	test200-7
73492	chr8	106441091	test200-7
4949	chr1	36217670	test200-7
63791	chr19	57874216	test200-7
52031	chr11	3344547	test200-7
6386	chr19	58817883	test200-8
53201	chr11	66678481	test200-8
6141	chr18	2687308	test200-8
5679	chr15	37241451	test200-8
7123	chr6	32722577	test200-8
66241	chr21	45183198	test200-8
7056	chr6	17739053	test200-8
5469	chr12	47714816	test200-8
60881	chr17	73570650	test200-8
6291	chr19	16581741	test200-8
58691	chr17	2002729	test200-8
52801	chr11	64717799	test200-8
68051	chr3	74499249	test200-8
6826	chr3	116083981	test200-8
50181	chr1	149052543	test200-8
56252	chr14	35242644	test200-8
6170	chr19	494272	test200-8
5842	chr16	85950660	test200-8
7510	chrX	46483202	test200-8
6211	chr19	2876920	test200-8
58961	chr17	5096653	test200-8
7169	chr6	38490445	test200-8
7183	chr6	56595930	test200-8
7465	chr9	133850981	test200-8
70301	chr5	175823016	test200-8
6818	chr3	106904732	test200-8
6449	chr2	43670141	test200-8
65641	chr20	33914516	test200-8
66301	chr21	46774879	test200-8
7490	chr9	138920777	test200-8
71841	chr6	63140523	test200-8
52321	chr11	31128637	test200-8
6194	chr19	1911555	test200-8
5386	chr11	107464243	test200-8
5159	chr10	73981521	test200-8
6966	chr5	13265191	test200-8
6467	chr2	63068424	test200-8
7070	chr6	30098263	test200-8
6538	chr2	238331297	test200-8
7435	chr9	126826507	test200-8
50551	chr1	154345206	test200-8
5758	chr15	100022670	test200-8
58002	chr16	15576398	test200-8
6828	chr3	118656404	test200-8
6829	chr3	121069825	test200-8
7097	chr6	31821510	test200-8
50991	chr1	205843633	test200-8
51981	chr11	673678	test200-8
69453	chr4	144691101	test200-8
6982	chr5	64982278	test200-8
52911	chr11	64963393	test200-8
55631	chr13	40448260	test200-8
59111	chr17	7330320	test200-8
6977	chr5	53203276	test200-8
5694	chr15	41455725	test200-8
54731	chr12	48164465	test200-8
67631	chr3	49076049	test200-8
61231	chr17	77276786	test200-8
69751	chr5	37266515	test200-8
7045	chr5	179368522	test200-8
4960	chr1	42507972	test200-8
5939	chr17	23959991	test200-8
63371	chr19	51922677	test200-8
56951	chr15	41557013	test200-8
6370	chr19	56425578	test200-8
60611	chr17	71571054	test200-8
5843	chr16	87283853	test200-8
6899	chr4	62360898	test200-8
5826	chr16	57448614	test200-8
5522	chr12	91180987	test200-8
64171	chr2	23874781	test200-8
5692	chr15	41096426	test200-8
62191	chr19	5587243	test200-8
51862	chr10	126462352	test200-8
5889	chr17	4106561	test200-8
6514	chr2	187168814	test200-8
56091	chr13	102257710	test200-8
5814	chr16	28498885	test200-8
5525	chr12	92870548	test200-8
58461	chr16	87987475	test200-8
7501	chrX	24769321	test200-8
75511	chrX	154179361	test200-8
60121	chr17	43789780	test200-8
6352	chr19	54197486	test200-8
69111	chr4	79989363	test200-8
6416	chr2	20320670	test200-8
7010	chr5	120552139	test200-8
66121	chr21	20630582	test200-8
7272	chr7	91792985	test200-8
5643	chr14	73394069	test200-8
67821	chr3	50106914	test200-8
6847	chr3	152475782	test200-8
5520	chr12	84736535	test200-8
60391	chr17	63612374	test200-8
49831	chr1	62734781	test200-8
61061	chr17	76314258	test200-8
55772	chr13	66845037	test200-8
64911	chr2	120273738	test200-8
74451	chr9	129561541	test200-8
6562	chr20	33232857	test200-8
67901	chr3	51087579	test200-8
67401	chr3	46955212	test200-8
6715	chr3	12650686	test200-8
69241	chr4	97499778	test200-8
6913	chr4	80599902	test200-8
62411	chr19	9785001	test200-8
7006	chr5	110872829	test200-8
5393	chr11	119762034	test200-8
7100	chr6	31916722	test200-8
49691	chr1	45439050	test200-8
5675	chr15	35822055	test200-8
51961	chr11	513065	test200-8
5093	chr1	203352045	test200-8
56931	chr15	41166141	test200-8
6008	chr17	43686851	test200-8
58412	chr16	74235229	test200-8
6574	chr20	44539475	test200-8
63951	chr19	61482278	test200-8
70581	chr6	18534562	test200-8
4981	chr1	61471133	test200-8
5097	chr1	204419063	test200-8
5464	chr12	46351133	test200-8
73391	chr8	71456485	test200-8
52351	chr11	39336777	test200-8
5242	chr11	49499216	test200-8
6154	chr18	35230936	test200-8
5970	chr17	34799914	test200-8
6726	chr3	22543615	test200-8
7460	chr9	131804387	test200-8
4930	chr1	28411748	test200-8
58052	chr16	17358976	test200-8
6245	chr19	10343238	test200-8
51911	chr10	134407504	test200-8
4996	chr1	100600309	test200-8
55881	chr13	75028115	test200-8
63262	chr19	46538604	test200-8
61291	chr17	77624802	test200-8
70761	chr6	30408459	test200-8
52511	chr11	63189736	test200-8
5126	chr1	234022144	test200-8
5952	chr17	26556946	test200-8
5084	chr1	190151830	test200-8
5447	chr12	9720969	test200-8
6373	chr19	57322946	test200-8
63191	chr19	44591455	test200-8
60351	chr17	59974355	test200-8
6666	chr22	36018805	test200-8
54081	chr12	326042	test200-8
50411	chr1	153695167	test200-8
6195	chr19	1947222	test200-8
6130	chr17	77716178	test200-8
57061	chr15	59963486	test200-8
59074	chr17	6704030	test200-8
67422	chr3	47129449	test200-8
4956	chr1	40427872	test200-8
7046	chr5	179425877	test200-8
72301	chr7	13253339	test200-8
6551	chr20	3933249	test200-8
6780	chr3	50051099	test200-8
5246	chr11	62255410	test200-8
56871	chr15	39765176	test200-8
54031	chr11	127585431	test200-8
51331	chr1	246231285	test200-8
54291	chr12	6568810	test200-8
72811	chr7	110463389	test200-8
7348	chr8	100717326	test200-8
6979	chr5	58580444	test200-8
54151	chr12	1271285	test200-8
5506	chr12	61061851	test200-8
6593	chr20	62022981	test200-8
7461	chr9	131816089	test200-8
5775	chr16	1824716	test200-8
54261	chr12	6496457	test200-8
5672	chr15	29362994	test200-8
72081	chr6	136857276	test200-8
68772	chr4	144910	test200-8
72381	chr7	27813423	test200-8
67441	chr3	47132483	test200-8
66441	chr22	24416140	test200-8
5923	chr17	8463364	test200-8
66551	chr22	28680190	test200-8
6210	chr19	2868589	test200-8
7492	chr9	138943977	test200-8
64391	chr2	39344995	test200-8
5244	chr11	59750238	test200-8
62321	chr19	7398874	test200-8
6062	chr17	71777494	test200-8
56691	chr14	106301203	test200-8
48771	chr1	10275032	test200-8
5420	chr12	5731423	test200-8
5704	chr15	55737202	test200-8
65781	chr20	47225193	test200-8
7048	chr6	5283165	test200-8
6133	chr17	78024061	test200-8
5281	chr11	64720370	test200-8
71312	chr6	32984354	test200-8
5632	chr14	49977289	test200-8
7228	chr7	10998200	test200-8
66092	chr21	19919174	test200-8
48922	chr1	21120193	test200-8
60372	chr17	60464180	test200-9
61191	chr17	77173490	test200-9
48923	chr1	21120193	test200-9
61731	chr19	642942	test200-9
56952	chr15	41557013	test200-9
55703	chr13	52955040	test200-9
5229	chr11	24821150	test200-9
55891	chr13	76700123	test200-9
63071	chr19	41730884	test200-9
6014	chr17	45046838	test200-9
5631	chr14	49338818	test200-9
58431	chr16	87283853	test200-9
74351	chr9	126826507	test200-9
5181	chr10	106092023	test200-9
6932	chr4	116498980	test200-9
5454	chr12	38004425	test200-9
64941	chr2	123762841	test200-9
50391	chr1	153637999	test200-9
62291	chr19	6797800	test200-9
72402	chr7	30376265	test200-9
5488	chr12	53200416	test200-9
70971	chr6	31821510	test200-9
65821	chr20	49004994	test200-9
5781	chr16	2367331	test200-9
72951	chr7	134539925	test200-9
5646	chr14	80397569	test200-9
50981	chr1	205578459	test200-9
6807	chr3	81779597	test200-9
4862	chr1	1809322	test200-9
6781	chr3	50054860	test200-9
71313	chr6	32984354	test200-9
59552	chr17	26608323	test200-9
51192	chr1	225560873	test200-9
68561	chr3	167300289	test200-9
75431	chrX	152990443	test200-9
5700	chr15	52770294	test200-9
7509	chrX	45961632	test200-9
5531	chr12	95711541	test200-9
70742	chr6	30347896	test200-9
53751	chr11	93109839	test200-9
7060	chr6	20748479	test200-9
60902	chr17	73598016	test200-9
6420	chr2	25836825	test200-9
6737	chr3	43532160	test200-9
49131	chr1	26454952	test200-9
69141	chr4	81011128	test200-9
53861	chr11	107464243	test200-9
7189	chr6	72215066	test200-9
5993	chr17	41596576	test200-9
65521	chr20	3935111	test200-9
54521	chr12	32748718	test200-9
54141	chr12	1240705	test200-9
4933	chr1	29204583	test200-9
61452	chr18	24424984	test200-9
57763	chr16	1824939	test200-9
6137	chr17	78544444	test200-9
73392	chr8	71456485	test200-9
54451	chr12	8775622	test200-9
6009	chr17	43765673	test200-9
6878	chr4	513442	test200-9
7531	chrX	86029830	test200-9
73191	chr8	14563945	test200-9
5322	chr11	66705007	test200-9
69741	chr5	32086188	test200-9
7525	chrX	79853332	test200-9
55811	chr13	70206747	test200-9
6340	chr19	52700142	test200-9
65391	chr2	238506806	test200-9
6369	chr19	56424577	test200-9
6398	chr19	62698720	test200-9
62772	chr19	13968261	test200-9
7459	chr9	131796744	test200-9
51591	chr10	73981521	test200-9
7117	chr6	32649901	test200-9
6626	chr21	46636514	test200-9
6957	chr4	172401185	test200-9
7002	chr5	107644382	test200-9
5756	chr15	99571462	test200-9
5682	chr15	38252334	test200-9
62921	chr19	17070050	test200-9
72881	chr7	114839103	test200-9
59631	chr17	32465462	test200-9
7472	chr9	135886453	test200-9
7209	chr6	139692953	test200-9
7068	chr6	28501174	test200-9
69611	chr4	177233580	test200-9
6410	chr2	10677033	test200-9
5467	chr12	47369936	test200-9
55531	chr13	20078689	test200-9
4869	chr1	2954050	test200-9
74951	chr9	139285497	test200-9
60491	chr17	71170441	test200-9
64281	chr2	28711188	test200-9
6273	chr19	13711826	test200-9
7426	chr9	110539680	test200-9
65152	chr2	191493321	test200-9
57751	chr16	1824716	test200-9
68192	chr3	106924277	test200-9
6981	chr5	61938745	test200-9
6255	chr19	11287782	test200-9
68572	chr3	167421798	test200-9
7268	chr7	84665088	test200-9
58151	chr16	29504180	test200-9
68232	chr3	109266334	test200-9
6165	chr18	66425886	test200-9
75201	chrX	70421812	test200-9
6649	chr22	26902594	test200-9
5411	chr12	765693	test200-9
5409	chr12	749311	test200-9
64931	chr2	123746366	test200-9
6413	chr2	16345238	test200-9
65231	chr2	215375667	test200-9
60381	chr17	63163470	test200-9
7118	chr6	32677748	test200-9
59202	chr17	8404324	test200-9
50781	chr1	181035336	test200-9
6759	chr3	48957437	test200-9
6196	chr19	1954008	test200-9
73861	chr9	15824088	test200-9
5350	chr11	71456345	test200-9
48913	chr1	21094157	test200-9
5812	chr16	24677520	test200-9
6934	chr4	120614106	test200-9
4931	chr1	28625240	test200-9
7432	chr9	125571634	test200-9
50951	chr1	203844208	test200-9
70961	chr6	31820534	test200-9
5936	chr17	22655500	test200-9
67871	chr3	50969785	test200-9
6834	chr3	129971680	test200-9
5792	chr16	3853529	test200-9
64671	chr2	63068424	test200-9
5121	chr1	227691839	test200-9
6446	chr2	42971831	test200-9
7347	chr8	100107943	test200-9
65531	chr20	8118743	test200-9
71441	chr6	33112772	test200-9
6056	chr17	71499177	test200-9
55011	chr12	58851667	test200-9
60122	chr17	43789780	test200-9
60682	chr17	72669378	test200-9
6800	chr3	56911695	test200-9
63762	chr19	57511883	test200-9
59901	chr17	39904297	test200-9
71471	chr6	33147088	test200-9
4873	chr1	8471815	test200-9
58741	chr17	2071592	test200-9
7121	chr6	32717019	test200-9
7165	chr6	37995314	test200-9
58962	chr17	5096653	test200-9
58261	chr16	57448614	test200-9
56681	chr14	106215774	test200-9
55092	chr12	63863422	test200-9
6951	chr4	167505576	test200-9
5829	chr16	65673550	test200-9
7300	chr7	138738736	test200-9
6712	chr3	7260946	test200-9
5373	chr11	85376916	test200-9
54101	chr12	760884	test200-9
75011	chrX	24769321	test200-9
59911	chr17	40109857	test200-9
7201	chr6	107863273	test200-9
6023	chr17	54704106	test200-9
7448	chr9	130366495	test200-9
7330	chr8	39319840	test200-9
72131	chr6	147572494	test200-9
6815	chr3	102551531	test200-9
60461	chr17	70843594	test200-9
56562	chr14	96098994	test200-9
72821	chr7	110622756	test200-9
72461	chr7	37697402	test200-9
7334	chr8	57281603	test200-9
74521	chr9	130496007	test200-9
7186	chr6	65261195	test200-9
67202	chr3	15846202	test200-9
59661	chr17	32985265	test200-9
60781	chr17	73502558	test200-9
71871	chr6	70509949	test200-9
53281	chr11	66740117	test200-9
6684	chr22	39865319	test200-9
5005	chr1	143624018	test200-9
6430	chr2	31996289	test200-9
6098	chr17	74286685	test200-9
66331	chr22	18061503	test200-9
70991	chr6	31878572	test200-9
69942	chr5	84083099	test200-9
5652	chr14	83814572	test200-9
56081	chr13	102127083	test200-9
67991	chr3	52655780	test200-9
6976	chr5	52403118	test200-9
6510	chr2	174749226	test200-9
64951	chr2	127256921	test200-9
61001	chr17	75513572	test200-9
75502	chrX	153990267	test200-9
68761	chr3	199185592	test200-9
64161	chr2	20320670	test200-9
5285	chr11	64807859	test200-9
60392	chr17	63612374	test200-9
51962	chr11	513065	test200-9
66701	chr22	37383810	test200-9
5073	chr1	170081059	test200-10
61721	chr19	582022	test200-10
58531	chr16	88357019	test200-10
5938	chr17	23455027	test200-10
6164	chr18	66418532	test200-10
58131	chr16	27168935	test200-10
73012	chr7	139272000	test200-10
58191	chr16	45260326	test200-10
5561	chr13	32250395	test200-10
50392	chr1	153637999	test200-10
65921	chr20	61954387	test200-10
5477	chr12	49146068	test200-10
6294	chr19	17369620	test200-10
5254	chr11	63255803	test200-10
57433	chr15	83938200	test200-10
4966	chr1	43982507	test200-10
64831	chr2	103928617	test200-10
6485	chr2	105059401	test200-10
5253	chr11	63255055	test200-10
5300	chr11	65626328	test200-10
6692	chr22	44168249	test200-10
6527	chr2	230909516	test200-10
5046	chr1	153746005	test200-10
54841	chr12	52276550	test200-10
53541	chr11	72379544	test200-10
6359	chr19	54518462	test200-10
54751	chr12	48381336	test200-10
5466	chr12	47018354	test200-10
7007	chr5	111103259	test200-10
75202	chrX	70421812	test200-10
5308	chr11	65703475	test200-10
6017	chr17	46617269	test200-10
54242	chr12	6118688	test200-10
58821	chr17	2452194	test200-10
51241	chr1	233431140	test200-10
54522	chr12	32748718	test200-10
5910	chr17	7315552	test200-10
51952	chr11	399912	test200-10
5348	chr11	71359801	test200-10
50992	chr1	205843633	test200-10
52332	chr11	34436893	test200-10
58291	chr16	65673550	test200-10
5880	chr17	2288821	test200-10
69612	chr4	177233580	test200-10
5389	chr11	117755371	test200-10
7217	chr7	1187267	test200-10
5932	chr17	21028864	test200-10
6045	chr17	70843512	test200-10
59181	chr17	7535501	test200-10
5494	chr12	55220153	test200-10
6054	chr17	71475520	test200-10
55561	chr13	25841413	test200-10
4925	chr1	28196967	test200-10
58432	chr16	87283853	test200-10
59882	chr17	39829027	test200-10
6310	chr19	42386082	test200-10
72981	chr7	137919762	test200-10
54881	chr12	53200416	test200-10
5948	chr17	25737138	test200-10
68091	chr3	87953697	test200-10
69721	chr5	28158646	test200-10
72011	chr6	107863273	test200-10
69112	chr4	79989363	test200-10
56781	chr15	37040066	test200-10
59093	chr17	7038839	test200-10
6842	chr3	146970603	test200-10
53351	chr11	66817690	test200-10
7470	chr9	134207301	test200-10
4965	chr1	43646874	test200-10
5543	chr12	120868690	test200-10
49941	chr1	98064374	test200-10
69521	chr4	169468752	test200-10
54311	chr12	6653737	test200-10
63661	chr19	56387222	test200-10
6563	chr20	33445100	test200-10
5032	chr1	152503628	test200-10
60601	chr17	71571053	test200-10
7312	chr7	151746935	test200-10
72132	chr6	147572494	test200-10
6169	chr18	70627301	test200-10
71621	chr6	35936079	test200-10
73171	chr8	12631753	test200-10
57312	chr15	73253478	test200-10
56311	chr14	49338818	test200-10
5925	chr17	10547204	test200-10
74211	chr9	102443184	test200-10
5143	chr10	13209090	test200-10
7417	chr9	98171432	test200-10
64162	chr2	20320670	test200-10
6860	chr3	174962486	test200-10
55704	chr13	52955040	test200-10
5433	chr12	6885680	test200-10
72851	chr7	112203383	test200-10
50091	chr1	148184950	test200-10
49051	chr1	24988856	test200-10
58221	chr16	48754105	test200-10
71141	chr6	32455366	test200-10
67712	chr3	49764426	test200-10
6261	chr19	12174611	test200-10
67961	chr3	52108175	test200-10
7164	chr6	36615350	test200-10
66851	chr22	39887013	test200-10
5674	chr15	34739401	test200-10
60691	chr17	72671199	test200-10
6341	chr19	52703184	test200-10
48721	chr1	8167437	test200-10
4883	chr1	16094961	test200-10
6419	chr2	25523908	test200-10
66332	chr22	18061503	test200-10
65421	chr2	241757286	test200-10
5765	chr16	477892	test200-10
53551	chr11	72425348	test200-10
67822	chr3	50106914	test200-10
4888	chr1	19383145	test200-10
53711	chr11	79094381	test200-10
6701	chr22	45702683	test200-10
7105	chr6	32364455	test200-10
6096	chr17	74262550	test200-10
6776	chr3	49976898	test200-10
6283	chr19	14761677	test200-10
70551	chr6	13770304	test200-10
5839	chr16	69443310	test200-10
5440	chr12	7028772	test200-10
7149	chr6	33204550	test200-10
6223	chr19	6010811	test200-10
5663	chr14	105408736	test200-10
58941	chr17	4924694	test200-10
59541	chr17	26608316	test200-10
63321	chr19	49315551	test200-10
5115	chr1	225408321	test200-10
5807	chr16	18806003	test200-10
71171	chr6	32649901	test200-10
62282	chr19	6797060	test200-10
50961	chr1	204387856	test200-10
7049	chr6	5283763	test200-10
5697	chr15	50533463	test200-10
65591	chr20	31601677	test200-10
58672	chr17	2000199	test200-10
5676	chr15	36395295	test200-10
63841	chr19	58606711	test200-10
63831	chr19	58108955	test200-10
56611	chr14	105379665	test200-10
62071	chr19	2824571	test200-10
62862	chr19	14897354	test200-10
6639	chr22	22742412	test200-10
61453	chr18	24424984	test200-10
67141	chr3	11724543	test200-10
6785	chr3	50956365	test200-10
61171	chr17	77092816	test200-10
6464	chr2	59131437	test200-10
66512	chr22	27226903	test200-10
57031	chr15	55022251	test200-10
5060	chr1	158471807	test200-10
5263	chr11	63870879	test200-10
70261	chr5	162842433	test200-10
4863	chr1	2038001	test200-10
62261	chr19	6761472	test200-10
56041	chr13	91206667	test200-10
5859	chr17	949526	test200-10
5165	chr10	75826812	test200-10
66661	chr22	36018805	test200-10
7036	chr5	176577893	test200-10
58692	chr17	2002729	test200-10
61512	chr18	34483210	test200-10
56431	chr14	73394069	test200-10
5773	chr16	1674344	test200-10
7378	chr8	146080373	test200-10
7176	chr6	43063271	test200-10
6162	chr18	62473598	test200-10
56262	chr14	42051843	test200-10
66042	chr21	16918324	test200-10
62101	chr19	2868589	test200-10
53251	chr11	66728937	test200-10
6321	chr19	45283086	test200-10
61362	chr17	78238483	test200-10
50122	chr1	148861542	test200-10
4979	chr1	60085514	test200-10
5778	chr16	2079518	test200-10
6252	chr19	10648295	test200-10
6804	chr3	71685978	test200-10
4867	chr1	2501191	test200-10
74761	chr9	137924666	test200-10
6852	chr3	163330474	test200-10
6944	chr4	144335094	test200-10
6507	chr2	171614798	test200-10
63381	chr19	52060022	test200-10
6832	chr3	126514723	test200-10
7017	chr5	137172234	test200-10
49631	chr1	43106248	test200-10
5790	chr16	3837046	test200-10
6087	chr17	73568977	test200-10
61411	chr18	2687308	test200-10
52291	chr11	24821150	test200-10
7357	chr8	114983918	test200-10
6500	chr2	145050768	test200-10
54121	chr12	780012	test200-10
56031	chr13	90901005	test200-10
69431	chr4	141312944	test200-10
7331	chr8	39915554	test200-10
[truncated: 116,001 more rows]
