# Supplementary material for: Methodology and software to detect viral integration site hot-spots
Source: BMC Bioinformatics. 2011 Sep 14;12:367. doi: 10.1186/1471-2105-12-367 (PMC3203353; doi:10.1186/1471-2105-12-367)
Supplement: Additional file 5 — R software and tutorial for running the CIS, z-threshold and BCP hot-spot analyses. This file contains R code and data sets to recreate the figures and table data presented in the paper. There are also instructions on how to change parameters to analyze other VIS data sets. See the 'README.txt' file for details. [file 1471-2105-12-367-S5.ZIP › software/h-mapped2-rhesus_genes.txt]

geneSymbol	refseq	chrom	txStart	txEnd
1	TARP	NM_001003806	chr3	87981568	88002289
2	ATP5S	NM_001003805	chr7	113376121	113389030
3	SMARCD3	NM_001003802	chr3	188188279	188224547
4	ATP5S	NM_001003803	chr7	113376121	113389030
5	BICD2	NM_001003800	chr15	104601338	104650137
6	SMARCD3	NM_001003801	chr3	188188279	188197768
7	LOC339457	NM_001003808	chr1	4962349	4967969
8	DLGAP1	NM_001003809	chr18	10354130	10682508
9	CD200R2	NM_001008784	chr2	32904859	32930825
10	FAT3	NM_001008781	chr14	90926518	91481612
11	SLC35D3	NM_001008783	chr4	126899339	126902739
12	GAGE1	NM_001468	chrX	47242170	47248890
13	XRCC6	NM_001469	chr10	85579493	85617249
14	FZD2	NM_001466	chr16	54649692	54651862
15	SLC37A4	NM_001467	chr14	117429082	117435590
16	ADAM2	NM_001464	chr8	40290348	40403850
17	FYB	NM_001465	chr6	38925357	39043232
18	FPRL1	NM_001462	chr19	57818408	57819788
19	FRZB	NM_001463	chr12	46451090	46482154
20	FMO2	NM_001460	chr1	200889483	200914278
21	FMO5	NM_001461	chr1	126581976	126601999
22	SAA1	NM_000331	chr14	53629478	53633169
23	GUCA2B	NM_007102	chr1	45054031	45056487
24	SARDH	NM_007101	chr15	4796508	4875997
25	ATP5I	NM_007100	chr1	3301757	3303671
26	SSR3	NM_007107	chr2	131107650	131122285
27	SCN4A	NM_000334	chr16	59493630	59528539
28	SGCD	NM_000337	chr6	152715478	153136656
29	RPL10A	NM_007104	chr4	35190240	35192906
30	SLC12A3	NM_000339	chr20	55221042	55268753
31	SLC12A1	NM_000338	chr7	26534471	26636627
32	TCF19	NM_007109	chr4	30727453	30733148
33	TCEB2	NM_007108	chr20	2948155	2952339
34	ADAL	NM_001012969	chr7	21767026	21785741
35	SPIN4	NM_001012968	chrX	62106674	62110825
36	C1orf84	NM_001012961	chr1	46296222	46313228
37	DDX60L	NM_001012967	chr5	160492447	160609919
38	KLK6	NM_001012965	chr19	57153181	57162858
39	KLK6	NM_001012964	chr19	57153181	57162858
40	FADD	NM_003824	chr14	4556475	4561004
41	SNAP23	NM_003825	chr7	20928311	20967309
42	NAPG	NM_003826	chr18	3912330	3936609
43	NAPA	NM_003827	chr19	53824309	53851447
44	TNFRSF14	NM_003820	chr1	5639448	5646727
45	RIPK2	NM_003821	chr8	92408333	92445226
46	NR5A2	NM_003822	chr1	170312406	170460364
47	TNFRSF6B	NM_003823	chr10	658282	660284
48	MTMR1	NM_003828	chrX	148783629	148857238
49	MPDZ	NM_003829	chr15	63674470	63820154
50	FAM108B1	NM_001025780	chr15	80650731	80698894
51	GDAP1L1	NM_024034	chr10	20170895	20203972
52	PIP3-E	NM_015553	chr4	108601385	108813715
53	LRFN4	NM_024036	chr14	7594465	7597294
54	C1orf135	NM_024037	chr1	28440289	28466346
55	PRR14	NM_024031	chr20	28720193	28725389
56	C17orf53	NM_024032	chr16	54225623	54249352
57	C7orf49	NM_024033	chr3	172646871	172650128
58	C19orf43	NM_024038	chr19	12392501	12396570
59	MIS12	NM_024039	chr16	5230422	5234270
60	OSBPL3	NM_015550	chr3	101290534	101473714
61	PRR11	NM_018304	chr16	43400236	43443644
62	RHOT1	NM_018307	chr16	27486741	27568006
63	GLCE	NM_015554	chr7	47800077	47923036
64	LOC144983	NM_001011724	chrX	84037514	84510879
65	LOC144983	NM_001011725	chrX	84037514	84510879
66	RRAS	NM_006270	chr19	55905256	55910131
67	S100A1	NM_006271	chr1	132143832	132148129
68	XKR9	NM_001011720	chr8	73261116	73319143
69	ITSN2	NM_006277	chr13	24118773	24275876
70	ARHGEF10L	NM_001011722	chr1	20211518	20328534
71	SFRS6	NM_006275	chr10	20979224	20985207
72	ECHDC1	NM_001002030	chr4	136582878	136637769
73	ATP5G2	NM_001002031	chr11	50750692	50762334
74	ST3GAL4	NM_006278	chr14	124501630	124560710
75	ST3GAL3	NM_006279	chr1	46621027	46854852
76	FAM109B	NM_001002034	chr10	86042381	86047894
77	DEFB108B	NM_001002035	chr8	8710304	8714582
78	PCDH11X	NM_032969	chrX	90583965	91324869
79	PCDH11X	NM_032968	chrX	90583965	91324869
80	PCDH10	NM_032961	chr5	125459361	125501536
81	MAPKAPK2	NM_032960	chr1	163629543	163678235
82	CCL14	NM_032963	chr16	31273757	31276811
83	CCL14	NM_032962	chr16	31273757	31293112
84	CCL15	NM_032965	chr16	31288853	31293112
85	CCL15	NM_032964	chr16	31273757	31293112
86	PCDH11X	NM_032967	chrX	90534424	90626684
87	CXCR5	NM_032966	chr14	117289493	117292421
88	SYCP1	NM_003176	chr1	117850558	117961819
89	SYK	NM_003177	chr15	102617125	102712214
90	SVIL	NM_003174	chr9	29598222	29869104
91	XCL2	NM_003175	chr1	198308954	198313471
92	SURF1	NM_003172	chr15	5191144	5196338
93	SUV39H1	NM_003173	chrX	46557832	46569864
94	SUPT6H	NM_003170	chr16	23865655	23906068
95	SUPV3L1	NM_003171	chr9	67816342	67846180
96	SYN2	NM_003178	chr2	48873161	49059490
97	SYP	NM_003179	chrX	47040556	47052555
98	RARRES2	NM_002889	chr20	30329782	30330342
99	RARRES1	NM_002888	chr2	128972784	128996701
100	COPA	NM_001098398	chr1	138910293	138961743
101	RAP1GAP	NM_002885	chr1	24200909	24274993
102	RAP1A	NM_002884	chr1	114698590	114720408
103	RARS	NM_002887	chr6	164861023	164895313
104	RAP2B	NM_002886	chr2	134480186	134486350
105	RALB	NM_002881	chr13	126473469	126515117
106	RAF1	NM_002880	chr2	48438077	48474036
107	RANGAP1	NM_002883	chr10	85200817	85243039
108	RANBP1	NM_002882	chr10	64185255	64195981
109	VANGL1	NM_138959	chr1	118623380	118679933
110	CPSF4	NM_001081559	chr3	46645318	46664127
111	SPAG11A	NM_001081552	chr8	8025467	8041134
112	THOC2	NM_001081550	chrX	121825243	121957833
113	DEFB103B	NM_001081551	chr8	8059071	8060472
114	RABL2B	NM_001003789	chr10	94796313	94811532
115	LYK5	NM_001003788	chr16	59215595	59254381
116	SERP2	NM_001010897	chr17	23289865	23313302
117	C10orf113	NM_001010896	chr9	21347563	21368675
118	MTX3	NM_001010891	chr6	76184125	76198350
119	PRAMEF9	NM_001010890	chr1	15924096	15933917
120	SLC10A5	NM_001010893	chr8	84133286	84134601
121	RSHL3	NM_001010892	chr4	147303960	147320415
122	ATP5H	NM_001003785	chr16	70310694	70315846
123	SLC6A17	NM_001010898	chr1	113215461	113267299
124	LYK5	NM_001003787	chr16	59215595	59254381
125	LYK5	NM_001003786	chr16	59215595	59254381
126	CCDC22	NM_014008	chrX	47087356	47102645
127	FOXP3	NM_014009	chrX	47102657	47117159
128	ZBTB43	NM_014007	chr15	99755785	99781927
129	PCDHGA8	NM_014004	chr6	137781755	137785242
130	PCDHA9	NM_014005	chr6	137253129	137258916
131	IKBKE	NM_014002	chr1	163866226	163892207
132	DHX38	NM_014003	chr20	70525763	70544921
133	VCL	NM_014000	chr9	62894656	63017107
134	GGA3	NM_014001	chr16	70531970	70551875
135	TTC9	NM_015351	chr7	133732221	133767075
136	LRRC8B	NM_015350	chr1	92246147	92280340
137	KCTD2	NM_015353	chr16	70316050	70335660
138	POFUT1	NM_015352	chr10	32335585	32368207
139	SUZ12	NM_015355	chr16	27140308	27208467
140	NUP188	NM_015354	chr15	9843202	9905843
141	RS1	NM_000330	chrX	16392644	16423068
142	SLC39A14	NM_015359	chr8	22308171	22366758
143	MORC3	NM_015358	chr3	10217615	10274046
144	CAMK2N1	NM_018584	chr1	23138637	23142593
145	ATXN7	NM_000333	chr2	72399217	72536745
146	JUNB	NM_002229	chr19	12453343	12455149
147	JUN	NM_002228	chr1	61628347	61631691
148	ATXN1	NM_000332	chr4	16316060	16779562
149	ITPKB	NM_002221	chr1	143625639	143729395
150	ITPKA	NM_002220	chr7	19883792	19893293
151	ITPR2	NM_002223	chr11	26621338	27116901
152	ITPR1	NM_002222	chr2	56179565	56529778
153	IVD	NM_002225	chr7	18746604	18760995
154	ITPR3	NM_002224	chr4	33350486	33407781
155	JAK1	NM_002227	chr1	67605969	67735853
156	JAG2	NM_002226	chr7	168497822	168513752
157	NOMO2	NM_001004060	chr20	15950366	16014033
158	OR4K1	NM_001004063	chr7	82613209	82614145
159	AKAP2	NM_001004065	chr15	26024772	26153866
160	OR8J3	NM_001004064	chr14	16934631	16935577
161	NOMO3	NM_001004067	chr20	15950334	16014033
162	SCNN1B	NM_000336	chr20	21789187	21877258
163	SSBP3	NM_001009955	chr1	57105263	57286303
164	NODAL	NM_018055	chr9	66566263	66576608
165	ARHGAP17	NM_018054	chr20	23400213	23496367
166	SLC6A15	NM_018057	chr11	81858498	81890413
167	TMEM39B	NM_018056	chr1	34827751	34857298
168	WDR60	NM_018051	chr3	195917846	196018567
169	MANSC1	NM_018050	chr11	12683613	12705327
170	XKR8	NM_018053	chr1	30642269	30650507
171	VAC14	NM_018052	chr20	71835026	71949667
172	RADIL	NM_018059	chr3	42797747	42877840
173	CRTAC1	NM_018058	chr9	97460460	97627320
174	ZNF507	NM_014910	chr19	38869799	38903818
175	AAK1	NM_014911	chr13	69705619	69891344
176	CPEB3	NM_014912	chr9	91527989	91773423
177	ADNP2	NM_014913	chr18	73356025	73385975
178	CENTG2	NM_014914	chr12	99358505	100008247
179	ANKRD26	NM_014915	chr9	27072756	27167623
180	LMTK2	NM_014916	chr3	45272337	45380659
181	NTNG1	NM_014917	chr1	110042749	110394058
182	CHSY1	NM_014918	chr7	81300192	81374832
183	MAGED1	NM_001005332	chrX	49470547	49576605
184	MAGED1	NM_001005333	chrX	49567722	49576605
185	DNM1	NM_001005336	chr15	10624231	10677716
186	PKP1	NM_001005337	chr1	169166460	169215976
187	OR3A4	NM_001005334	chr16	3127330	3128122
188	HNRNPL	NM_001005335	chr19	45174320	45185335
189	ADD1	NM_176801	chr1	1016334	1111091
190	OR5H1	NM_001005338	chr2	18457032	18457957
191	RGS10	NM_001005339	chr9	119124094	119166893
192	MRPS11	NM_176805	chr7	68083292	68094124
193	MOCS2	NM_176806	chr6	50732439	50745071
194	RAB11FIP1	NM_001002814	chr8	38308049	38349824
195	OAS1	NM_001032409	chr11	113846623	113859115
196	PDE4DIP	NM_001002812	chr1	123201760	123308277
197	PDE4DIP	NM_001002810	chr1	123201760	123246610
198	PDE4DIP	NM_001002811	chr1	123268357	123308277
199	SDK1	NM_001079653	chr3	42130514	42268119
200	ANK3	NM_001149	chr9	77144951	77258462
201	ANK2	NM_001148	chr5	105899202	106236905
202	ASTN1	NM_004319	chr1	206455279	206759054
203	ASPH	NM_004318	chr8	64048238	64263523
204	ARRB2	NM_004313	chr16	4492578	4503802
205	ALOX15	NM_001140	chr16	4412409	4423586
206	ARL3	NM_004311	chr9	102336412	102386191
207	AMELX	NM_001142	chrX	8965359	8972717
208	ASNA1	NM_004317	chr19	12399372	12410241
209	ASCL1	NM_004316	chr11	104122965	104125794
210	ANGPT2	NM_001147	chr8	6563556	6623664
211	ART1	NM_004314	chr14	69893820	69906676
212	CD36	NM_001001547	chr3	136625833	136700272
213	GRB10	NM_001001549	chr3	75629366	75772755
214	CD36	NM_001001548	chr3	136623324	136661027
215	FAM128B	NM_025029	chr10	64810725	64821173
216	HLA-DQA2	NM_020056	chr4	32373431	32379864
217	ZNF606	NM_025027	chr19	63753161	63780102
218	LRRTM4	NM_024993	chr13	77871082	77876810
219	SORBS1	NM_024991	chr9	94845691	95098757
220	ATF7IP2	NM_024997	chr20	10517456	10564148
221	GFM1	NM_024996	chr2	129022578	129067610
222	NUP43	NM_198887	chr4	113540184	113563271
223	TBC1D8B	NM_198881	chrX	105557229	105597059
224	QRICH1	NM_198880	chr2	87358253	87428329
225	MTX1	NM_198883	chr1	133758638	133763817
226	ANKRD17	NM_198889	chr5	56426790	56610282
227	TMEM99	NM_145274	chr16	50936339	50953387
228	ZNF563	NM_145276	chr19	12086545	12098997
229	HFE2	NM_145277	chr1	126222109	126226385
230	LOC146325	NM_145270	chr20	546691	550840
231	ZNF688	NM_145271	chr20	28648155	28651687
232	C17orf50	NM_145272	chr16	31031042	31035183
233	CD300LG	NM_145273	chr16	53876626	53893822
234	C1orf150	NM_145278	chr1	209416758	209444775
235	MOBKL2C	NM_145279	chr1	49534145	49541941
236	BMP4	NM_130850	chr7	116971154	116978172
237	BMP4	NM_130851	chr7	116971154	116975946
238	DYSF	NM_003494	chr13	71704775	71945993
239	HPSE2	NM_021828	chr9	98050133	98833385
240	MRPS35	NM_021821	chr11	27997246	28039778
241	APOBEC3G	NM_021822	chr10	82939916	82988380
242	PPCDC	NM_021823	chr7	53837749	53866606
243	NIF3L1	NM_021824	chr12	64641301	64658045
244	CCDC90B	NM_021825	chr14	81530496	81553383
245	FASTKD5	NM_021826	chr10	36451979	36467270
246	CCDC81	NM_021827	chr14	84701755	84749856
247	BCCIP	NM_078468	chr9	125409237	125421530
248	BCCIP	NM_078469	chr9	125409237	125427779
249	CRYZL1	NM_145858	chr3	12920276	12972297
250	PDCD10	NM_145859	chr2	119382405	119433922
251	TSPAN19	NM_001100917	chr11	82027214	82040353
252	KCTD19	NM_001100915	chr20	65590913	65628051
253	C10orf30	NM_001100912	chr9	13704285	13739943
254	PACS2	NM_001100913	chr7	168670526	168757293
255	FAM72B	NM_001100910	chr1	164147978	164165728
256	PCDH19	NM_001105243	chrX	98977637	99096291
257	PTPRM	NM_001105244	chr18	5948926	6772596
258	ARMC5	NM_001105247	chr20	29554124	29561949
259	TMC5	NM_001105249	chr20	18373706	18470156
260	TMC5	NM_001105248	chr20	18373706	18470156
261	AKR1D1	NM_005989	chr3	175586173	175627575
262	ZNF530	NM_020880	chr19	63426385	63435130
263	ZSWIM5	NM_020883	chr1	47945370	48140767
264	COL20A1	NM_020882	chr10	1028401	1064910
265	MYH7B	NM_020884	chr10	29557213	29581963
266	USP28	NM_020886	chr14	112273137	112350142
267	PHF12	NM_020889	chr16	24128877	24169226
268	KIAA1522	NM_020888	chr1	35521968	35557337
269	SH3MD4	NM_001099289	chr13	108935758	109354455
270	LILRA5	NM_181879	chr19	60450889	60452694
271	DMRT2	NM_181872	chr15	76145192	76151014
272	MTMR11	NM_181873	chr1	128281164	128289223
273	PKLR	NM_181871	chr1	133847231	133858583
274	PPP2R2C	NM_181876	chr5	2420430	2482286
275	ZSCAN2	NM_181877	chr7	64680402	64705090
276	GRM7	NM_181874	chr2	53217415	54123680
277	NBR1	NM_005899	chr16	53279146	53320193
278	C21orf63	NM_058187	chr3	13995217	14099795
279	FAM3B	NM_058186	chr3	5281200	5336688
280	C21orf51	NM_058182	chr3	12176261	12190400
281	C21orf57	NM_058181	chr3	487689	497204
282	C21orf58	NM_058180	chr3	459045	482513
283	ACAT2	NM_005891	chr5	59961427	59962920
284	BHLHB9	NM_030639	chrX	101333501	101374425
285	TRIM54	NM_187841	chr13	27252273	27277715
286	ASXL3	NM_030632	chr18	26549712	26735479
287	SLC25A21	NM_030631	chr7	99637038	100144175
288	C17orf28	NM_030630	chr16	70210501	70233782
289	DDHD1	NM_030637	chr7	116066307	116188698
290	EEPD1	NM_030636	chr3	89927479	90073825
291	ZNF436	NM_030634	chr1	25961590	25970227
292	ADAMTS2	NM_021599	chr6	175768142	175960410
293	S100B	NM_006272	chr3	187588	194061
294	CCL7	NM_006273	chr16	29566366	29568369
295	CCL19	NM_006274	chr15	42830857	42832537
296	KRTAP5-8	NM_021046	chr14	3384226	3396592
297	ZNF253	NM_021047	chr19	19689521	21630350
298	DHH	NM_021044	chr11	46217754	46222886
299	ZNF248	NM_021045	chr9	37894098	37923401
300	C8orf45	NM_173518	chr8	69506247	69534422
301	RLBP1L1	NM_173519	chr8	63840612	64046625
302	FLJ90709	NM_173514	chr6	53290821	53378006
303	CNKSR3	NM_173515	chr4	108434155	108548710
304	PNLDC1	NM_173516	chr4	156786227	156807513
305	VKORC1L1	NM_173517	chr3	59066884	59145295
306	CCDC117	NM_173510	chr10	72603706	72618786
307	ALS2CR13	NM_173511	chr12	66488227	66628342
308	FLJ39822	NM_173512	chr12	28542979	28599438
309	C2orf52	NM_173513	chr12	95377937	95383912
310	HN1	NM_001002033	chr16	70421841	70443219
311	LRRC10	NM_201550	chr11	66596157	66598748
312	FGL1	NM_201552	chr8	17746359	17782602
313	FGL1	NM_201553	chr8	17746359	17785942
314	DGKA	NM_201554	chr11	52983979	53005424
315	FHL2	NM_201555	chr13	105248724	105286883
316	FHL2	NM_201557	chr13	105248724	105325250
317	FOXO3	NM_201559	chr4	155212045	155337980
318	VGF	NM_003378	chr3	48446583	48449678
319	JPH2	NM_175913	chr10	20257193	20268099
320	ZNF493	NM_175910	chr19	19592593	20689405
321	OR2L13	NM_175911	chr1	208806325	208809977
322	HNF4A	NM_175914	chr10	20020711	20097460
323	VASP	NM_003370	chr19	51961334	51970739
324	VAV2	NM_003371	chr15	4542142	4778162
325	VBP1	NM_003372	chrX	153221804	153244774
326	VCL	NM_003373	chr9	62894656	63017107
327	ATRN	NM_139321	chr10	36799902	36980663
328	VDAC2	NM_003375	chr9	61770202	61791972
329	YWHAB	NM_139323	chr10	19524161	19546997
330	ATRN	NM_139322	chr10	36799902	36925083
331	FRMPD2L1	NM_001042524	chr9	48452016	48471267
332	FRMPD2L1	NM_001042525	chr9	48452828	48471267
333	SPRED3	NM_001042522	chr19	44722229	44728140
334	MGC13057	NM_001042520	chr12	53889692	53893515
335	MGC13057	NM_001042521	chr12	53832424	53893515
336	SCRT1	NM_031309	chr8	146957063	146962422
337	COASY	NM_001042529	chr16	52684310	52688500
338	PIGG	NM_017733	chr1	3429317	3475227
339	GANC	NM_198141	chr7	20684601	20779075
340	WDR66	NM_144668	chr11	123006239	123092862
341	GLT1D1	NM_144669	chr11	130138021	130258054
342	LOC116236	NM_198147	chr16	24792797	24798668
343	FAM76B	NM_144664	chr14	94326832	94347661
344	TMEM58	NM_198149	chr1	168597442	168600720
345	DNHD1	NM_144666	chr14	65631812	65637543
346	FLJ32894	NM_144667	chr11	24830160	24845987
347	SAMD8	NM_144660	chr9	61827014	61892583
348	C10orf82	NM_144661	chr9	116290739	116297044
349	PSMA8	NM_144662	chr18	19119133	19137467
350	C11orf40	NM_144663	chr14	69129408	69136130
351	PLAGL1	NM_001080956	chr4	119674649	119739788
352	ANKMY2	NM_020319	chr3	109467141	109513967
353	PAPPA2	NM_020318	chr1	206135541	206437059
354	CXCR7	NM_020311	chr12	100439685	100441584
355	MNT	NM_020310	chr16	2178117	2194642
356	CIAPIN1	NM_020313	chr20	55776185	55794175
357	COQ9	NM_020312	chr20	55794219	55808437
358	PDXP	NM_020315	chr10	81571818	81580440
359	C16orf62	NM_020314	chr20	18530605	18680943
360	C1orf63	NM_020317	chr1	27872450	27878066
361	TBC1D14	NM_001113361	chr5	1769452	1892026
362	TBC1D14	NM_001113363	chr5	1769452	1816005
363	RMND5A	NM_022780	chr13	88328368	88387372
364	H2AFV	NM_201436	chr3	81491646	81506872
365	CCDC62	NM_201435	chr11	124031675	124084217
366	DEPDC6	NM_022783	chr8	122383483	122569151
367	IQCH	NM_022784	chr7	45832602	46091087
368	EFCAB6	NM_022785	chr10	87502319	87814411
369	RASSF6	NM_201431	chr5	56065221	56111129
370	NMNAT1	NM_022787	chr1	13024590	13072403
371	EDEM2	NM_018217	chr10	29402284	29436559
372	PANK4	NM_018216	chr1	5577047	5602924
373	PNMAL1	NM_018215	chr19	52820024	52825080
374	LRRC1	NM_018214	chr4	53428869	53558153
375	ENAH	NM_018212	chr1	144743684	144907834
376	RAVER2	NM_018211	chr1	67519726	67605975
377	FLJ10769	NM_018210	chr17	90674991	90699593
378	CCDC87	NM_018219	chr14	7871718	7874613
379	USP40	NM_018218	chr12	97369119	97463569
380	NSUN5C	NM_001039487	chr3	50820616	50826074
381	ETNK1	NM_001039481	chr11	22955505	22956165
382	MBOAT5	NM_005768	chr11	7160496	7202757
383	N-PAC	NM_032569	chr20	4969392	5016835
384	EBPL	NM_032565	chr17	28475971	28509491
385	DGAT2	NM_032564	chr14	73939467	73972760
386	SPZ1	NM_032567	chr6	76530230	76531897
387	SPINK7	NM_032566	chr6	144857716	144861206
388	C22orf23	NM_032561	chr10	81876472	81885365
389	SMEK1	NM_032560	chr7	154671715	154722774
390	LCE3D	NM_032563	chr1	131106470	131107600
391	PLA2G12B	NM_032562	chr9	63987105	64014280
392	OR12D3	NM_030959	chr4	29145975	29147268
393	ZNF7	NM_003416	chr8	147477823	147492775
394	COL4A5	NM_033380	chrX	107178659	107446902
395	COL4A5	NM_033381	chrX	107178659	107446902
396	MICALL1	NM_033386	chr10	81838314	81875264
397	FAM78A	NM_033387	chr15	7471015	7489334
398	OR10J1	NM_012351	chr1	138049201	138050161
399	ATG16L2	NM_033388	chr14	70902238	70917053
400	SSH2	NM_033389	chr16	24858826	25028895
401	NDUFA5	NM_005000	chr3	161072428	161089809
402	NDUFA7	NM_005001	chr19	8255089	8264775
403	NDUFA9	NM_005002	chr11	4753372	4791981
404	NDUFAB1	NM_005003	chr20	22081042	22093056
405	ST5	NM_213618	chr14	63197816	63254460
406	ATP6V1H	NM_213619	chr8	56312788	56433302
407	NDUFS1	NM_005006	chr12	70001468	70037467
408	NFKBIL1	NM_005007	chr4	31182057	31193600
409	NHP2L1	NM_005008	chr10	85622327	85623592
410	NME4	NM_005009	chr20	380792	384468
411	HPS3	NM_032383	chr2	138622521	138667591
412	COG8	NM_032382	chr20	67705230	67713272
413	C5orf4	NM_032385	chr6	151187631	151219271
414	SLC25A3	NM_213611	chr11	99779280	99787212
415	WNK4	NM_032387	chr16	52902483	52918587
416	SLC26A1	NM_213613	chr1	2970075	2975834
417	PIGU	NM_080476	chr10	29897435	30007541
418	SERPINB12	NM_080474	chr18	56936962	56948270
419	SERPINB11	NM_080475	chr18	57068636	57089224
420	GATA5	NM_080473	chr10	2051873	2064539
421	EIF2C3	NM_177422	chr1	38773152	38895508
422	PPFIA1	NM_177423	chr14	4391744	4503977
423	CDC25A	NM_001789	chr2	88319952	88352664
424	SEPT7	NM_001788	chr3	90260523	90365116
425	CD72	NM_001782	chr15	41905322	41913989
426	CD69	NM_001781	chr11	9969409	9976150
427	CD63	NM_001780	chr11	52781566	52785217
428	CDC2	NM_001786	chr9	76486844	76503101
429	CDA	NM_001785	chr1	23257063	23281553
430	CD97	NM_001784	chr19	14080600	14107611
431	IFT20	NM_174887	chr16	23510015	23517914
432	TGIF1	NM_174886	chr18	10720098	10771532
433	CRB3	NM_174881	chr19	6371825	6374777
434	NDUFA12L	NM_174889	chr6	58663420	58861380
435	BTBD1	NM_001011885	chr7	63458773	63516903
436	NVL	NM_206840	chr1	146162315	146267783
437	LOC497190	NM_001011880	chr20	72446506	72459164
438	RAB11A	NM_004663	chr7	44371543	44392955
439	DNAH9	NM_004662	chr16	11631449	11716967
440	CDC23	NM_004661	chr6	134593738	134627699
441	TRIM36	NM_001017398	chr6	111500444	111503392
442	HERC2	NM_004667	chr7	7010841	7233809
443	VNN1	NM_004666	chr4	131183310	131216553
444	TRAF3IP3	NM_025228	chr1	160612439	160638524
445	LIN7A	NM_004664	chr11	77734698	77883383
446	BPIL1	NM_025227	chr10	31524489	31540650
447	ZBTB46	NM_025224	chr10	556856	610440
448	PNPLA3	NM_025225	chr10	87922172	87945533
449	TRIM36	NM_001017397	chr6	111494055	111503392
450	ZNF2	NM_001017396	chr13	96263153	96280646
451	TMCC1	NM_001017395	chr11	84928937	85169240
452	KCNIP4	NM_025221	chr5	15514172	15670695
453	CYP27A1	NM_000784	chr12	82630195	82667228
454	CYP27B1	NM_000785	chr11	54851313	54856461
455	CYP51A1	NM_000786	chr3	125111702	125134348
456	DBH	NM_000787	chr15	4880528	4905270
457	CYP7A1	NM_000780	chr8	61125006	61135228
458	CYP11A1	NM_000781	chr7	53130528	53162892
459	CYP24A1	NM_000782	chr10	10302466	10324326
460	CYP26A1	NM_000783	chr9	92530551	92534530
461	DCK	NM_000788	chr5	58600588	58632188
462	ACE	NM_000789	chr16	58997614	59018090
463	LASS1	NM_198207	chr19	18507146	18525715
464	MLX	NM_198205	chr16	52689280	52695282
465	SMN2	NM_022875	chr6	67559081	67580412
466	LCMT1	NM_016309	chr20	23587223	23659815
467	CMPK	NM_016308	chr1	50153990	50198871
468	PRRX2	NM_016307	chr15	9117082	9172934
469	DNAJB11	NM_016306	chr2	100049329	100066276
470	SS18L2	NM_016305	chr2	93980167	93984393
471	C15orf15	NM_016304	chr7	33524543	33540396
472	WBP5	NM_016303	chrX	101911204	101913215
473	CRBN	NM_016302	chr2	57826605	57856238
474	ATPBD1C	NM_016301	chr11	111382815	111398471
475	ARPP-21	NM_016300	chr2	178051026	178203997
476	FCF1	NM_015962	chr7	137821325	137840672
477	THAP4	NM_015963	chr12	105515946	105562102
478	CUTC	NM_015960	chr9	99354978	99377295
479	ERGIC3	NM_015966	chr10	28982214	28997783
480	PTPN22	NM_015967	chr1	116798279	116863601
481	TPPP3	NM_015964	chr20	65690363	65694271
482	MRPS17	NM_015969	chr3	70188910	70192570
483	TAF1L	NM_153809	chr15	44587220	44593448
484	PURG	NM_001015508	chr8	31257002	31294847
485	ACYP2	NM_138448	chr13	54401304	54595260
486	ZNF689	NM_138447	chr20	28672047	28679688
487	C7orf30	NM_138446	chr3	102918842	102929255
488	GPR146	NM_138445	chr3	38979957	38981898
489	KCTD12	NM_138444	chr17	57365832	57372047
490	CCDC5	NM_138443	chrX	16616395	16618281
491	CCDC124	NM_138442	chr19	17513499	17514854
492	C6orf150	NM_138441	chr4	69662590	69691832
493	VASN	NM_138440	chr20	4521271	4533905
494	HYAL1	NM_007312	chr2	86115273	86118904
495	ABL1	NM_007313	chr15	7916053	8111125
496	COMT	NM_007310	chr10	64016806	64024176
497	TSPO	NM_007311	chr10	87132258	87144983
498	AGRP	NM_007316	chr20	65786499	65787309
499	KIF22	NM_007317	chr20	27740070	27755307
500	ABL2	NM_007314	chr1	191512179	191640171
501	STAT1	NM_007315	chr12	54702288	54746107
502	RGS12	NM_002926	chr1	500828	627664
503	RGS13	NM_002927	chr1	177949828	177974074
504	RGS7	NM_002924	chr1	215688456	216256579
505	RGS10	NM_002925	chr9	119124094	119160261
506	RGS1	NM_002922	chr1	178028947	178033272
507	RGS2	NM_002923	chr1	177795041	177798265
508	RFX4	NM_002920	chr11	107675249	107808243
509	RGR	NM_002921	chr9	53023886	53040324
510	RGS16	NM_002928	chr1	188055495	188061288
511	GRK1	NM_002929	chr17	93758500	93874520
512	DRGX	NM_001080520	chr9	47233501	47259694
513	LOC644943	NM_001080521	chr14	58899558	58901510
514	CC2D2A	NM_001080522	chr5	10268104	10396301
515	ARRDC5	NM_001080523	chr19	4790874	4803733
516	LOC646174	NM_001080524	chr20	3614178	3616101
517	SPINK8	NM_001080525	chr2	88159902	88190084
518	FABP9	NM_001080526	chr8	83900646	83903777
519	MYO7B	NM_001080527	chr13	134010808	134098139
520	LOC646498	NM_001080528	chr2	87264100	87277467
521	WIPF3	NM_001080529	chr3	96300680	96368319
522	ATF3	NM_001030287	chr1	157792699	157847041
523	SPN	NM_001030288	chr20	28362014	28366477
524	CACYBP	NM_001007214	chr1	204609515	204622756
525	LOC375748	NM_001010895	chr15	107705257	107796353
526	ATP2B1	NM_001001323	chr11	90740558	90808498
527	SPINK5L2	NM_001001325	chr6	144599489	144605414
528	PRKCSH	NM_001001329	chr19	11258383	11272151
529	LRFN5	NM_152447	chr7	104638500	104922172
530	C14orf145	NM_152446	chr7	143687186	144128531
531	C14orf44	NM_152445	chr7	137027721	137040794
532	ZADH1	NM_152444	chr7	136942139	136977438
533	RDH12	NM_152443	chr7	130841521	130853396
534	RAD9B	NM_152442	chr11	111434739	111471467
535	FBXL14	NM_152441	chr11	1621608	1653102
536	FLJ32549	NM_152440	chr11	61214779	61239171
537	LYSMD4	NM_152449	chr7	79767160	79772705
538	C15orf43	NM_152448	chr7	23254547	23276267
539	STEAP2	NM_152999	chr3	126960203	126987511
540	EZH2	NM_152998	chr3	186122846	186198603
541	NFXL1	NM_152995	chr5	43117498	43184677
542	CCDC128	NM_152994	chr13	48619832	48696922
543	C4orf7	NM_152997	chr5	59442438	59451675
544	ST6GALNAC3	NM_152996	chr1	78912228	79467813
545	EED	NM_152991	chr14	84571840	84607811
546	PXT1	NM_152990	chr4	36144673	36154414
547	POMZP3	NM_152992	chr3	50793885	50795698
548	PDE11A	NM_001077358	chr12	41245336	41539531
549	TTC23	NM_001040658	chr7	79167375	79281688
550	TTC23	NM_001040659	chr7	79167375	79281688
551	RBM23	NM_001077351	chr7	85718398	85738769
552	ZXDC	NM_001040653	chr2	46233902	46250727
553	CD3D	NM_001040651	chr14	116719769	116723397
554	TTC23	NM_001040656	chr7	79167375	79281688
555	TTC23	NM_001040657	chr7	79167375	79281688
556	TTC23	NM_001040655	chr7	79167375	79281688
557	OR5R1	NM_001004744	chr14	16750007	16750948
558	OR5T1	NM_001004745	chr14	16877697	16878648
559	OR5T2	NM_001004746	chr14	16877716	16891269
560	OR5T3	NM_001004747	chr14	16890346	16891368
561	OR5M1	NM_001004740	chr14	16529479	16935522
562	OR5M10	NM_001004741	chr14	16529479	16935522
563	OR5M3	NM_001004742	chr14	16578468	16750907
564	OR5M9	NM_001004743	chr14	16586330	16587261
565	OR51A2	NM_001004748	chr14	68653470	68654410
566	OR51A7	NM_001004749	chr14	68704591	68705528
567	TTLL12	NM_015140	chr10	87148747	87169167
568	GPD1L	NM_015141	chr2	174580776	174643381
569	METAP1	NM_015143	chr5	91902541	91970959
570	ZCCHC14	NM_015144	chr20	85529046	85618909
571	SEPT8	NM_015146	chr6	129162499	129184095
572	CEP68	NM_015147	chr13	65275320	65305533
573	PASK	NM_015148	chr12	105005807	105054770
574	RGL1	NM_015149	chr1	186729708	187020756
575	OR13A1	NM_001004297	chr9	45674446	45679377
576	C10orf90	NM_001004298	chr9	126012813	126100915
577	OR52D1	NM_001005163	chr14	67879371	67880326
578	OR52B6	NM_001005162	chr14	67776531	67777542
579	OR52B4	NM_001005161	chr14	69303576	69304513
580	OR52A5	NM_001005160	chr14	68246626	68247576
581	OR52E6	NM_001005167	chr14	67275526	67276450
582	OR52E4	NM_001005165	chr14	66264431	66265368
583	OR52E2	NM_001005164	chr14	68508609	68509581
584	OR52I1	NM_001005169	chr14	69115129	69116102
585	OR52E8	NM_001005168	chr14	67275526	67276449
586	RNF212	NM_194439	chr1	2848067	2889173
587	VAPA	NM_194434	chr18	4494002	4540154
588	VIP	NM_194435	chr4	110296223	110305084
589	LDHD	NM_194436	chr20	73224471	73228265
590	RNASE4	NM_194431	chr7	83425532	83437774
591	SCRIB	NM_015356	chr8	146424305	146448039
592	NLRC4	NM_021209	chr13	32264221	32305759
593	PLEKHB1	NM_021200	chr14	71786768	71803336
594	MS4A7	NM_021201	chr14	13659758	13677295
595	TP53INP2	NM_021202	chr10	29855835	29864903
596	SRPRB	NM_021203	chr2	153928574	153943129
597	ENOPH1	NM_021204	chr17	33400806	33402716
598	RHOU	NM_021205	chr1	228166717	228178106
599	SLC30A6	NM_017964	chr13	32205227	32261167
600	RAD51AP2	NM_001099218	chr13	17454873	17462673
601	KRTAP19-8	NM_001099219	chr3	15469102	15469417
602	RNF14	NM_183400	chr6	138383410	138404672
603	VPS37C	NM_017966	chr14	12959804	12990771
604	TMEM81	NM_203376	chr1	165334209	165335533
605	SPOPL	NM_001001664	chr12	1959577	2024965
606	CYP27C1	NM_001001665	chr13	133628611	133651016
607	TMEM16G	NM_001001666	chr12	105098514	105107670
608	OR6V1	NM_001001667	chr3	180689464	180690405
609	LYRM5	NM_001001660	chr11	25467135	25477170
610	ZNF425	NM_001001661	chr3	186423649	186444981
611	ZNF782	NM_001001662	chr15	108553374	108580704
612	bA9F11.1	NM_001001663	chr10	69031918	69034818
613	ZNF470	NM_001001668	chr19	62529967	62545620
614	FLJ41603	NM_001001669	chr6	146060423	146114855
615	CMTM7	NM_181472	chr2	174864510	174928791
616	RFC2	NM_181471	chr3	51678737	51700695
617	MAP3K7	NM_145331	chr4	86410111	86480420
618	MRPL33	NM_145330	chr13	27753740	27763254
619	KLC1	NM_182923	chr7	166986496	167060257
620	MAP3K7	NM_145332	chr4	86410111	86480563
621	FLT4	NM_182925	chr6	177302068	177348678
622	MICALL2	NM_182924	chr3	39354155	39381171
623	KTN1	NM_182926	chr7	118625380	118698195
624	IDI1	NM_004508	chr9	1219063	1227300
625	SP110	NM_004509	chr12	94042268	94090842
626	HOXB7	NM_004502	chr16	32836953	32840411
627	HOXC6	NM_004503	chr11	51127240	51129644
628	HNRNPC	NM_004500	chr6	92467723	92470665
629	HNRNPU	NM_004501	chr1	212201840	212215872
630	HSF2	NM_004506	chr4	141501638	141539274
631	HUS1	NM_004507	chr3	78491969	78507513
632	HRB	NM_004504	chr12	91383878	91450038
633	USP6	NM_004505	chr16	46341872	46376968
634	KBTBD3	NM_198439	chr14	104657231	104681020
635	SNHG3-RCC1	NM_001048197	chr9	48757292	48759599
636	AURKA	NM_198433	chr10	8154006	8177120
637	AURKA	NM_198434	chr10	8154006	8177120
638	AURKA	NM_198435	chr10	8154006	8177120
639	AURKA	NM_198436	chr10	8154006	8177120
640	AURKA	NM_198437	chr10	8154006	8177120
641	WDR20	NM_181291	chr7	165427074	165516546
642	CMTM1	NM_181296	chr20	64826629	64840308
643	ZMYM5	NM_001039649	chr17	1617554	1645333
644	ZMYND17	NM_001024593	chr9	63499032	63508965
645	ZNF772	NM_001024596	chr19	63290269	63296360
646	C1orf53	NM_001024594	chr1	172594293	172599078
647	HIST2H2BF	NM_001024599	chr1	128184785	128186543
648	HES3	NM_001024598	chr1	9251356	9251825
649	DTNB	NM_033147	chr13	25308143	25620014
650	CALD1	NM_033140	chr3	172387552	172468757
651	MAP3K9	NM_033141	chr7	133819126	133901819
652	CGB7	NM_033142	chr19	55327806	55329267
653	FGF5	NM_033143	chr5	49297562	49321455
654	DTNB	NM_033148	chr13	25308143	25620014
655	GTPBP10	NM_033107	chr3	126817110	126854012
656	UBE2F	NM_080678	chr12	101831080	101906818
657	COL11A2	NM_080679	chr4	32878226	32906922
658	SLC35A4	NM_080670	chr6	136979982	136984237
659	KCNE4	NM_080671	chr12	86925959	86929451
660	PHACTR3	NM_080672	chr10	4685965	4929688
661	SPAG4L	NM_080675	chr10	31544192	31566608
662	MACROD2	NM_080676	chr10	47275158	49371101
663	DYNLL2	NM_080677	chr15	83757966	83758635
664	NTRK3	NM_001007156	chr7	67591374	67875260
665	PHF14	NM_001007157	chr3	115137616	115336653
666	C1orf177	NM_001110533	chr1	57677703	57711860
667	NCOA1	NM_147223	chr13	24496913	24691142
668	MADD	NM_130472	chr14	24791669	24849428
669	MADD	NM_130473	chr14	24791669	24849428
670	MADD	NM_130470	chr14	24791669	24849608
671	CENPB	NM_001810	chr10	37111183	37113571
672	MADD	NM_130476	chr14	24791670	24848986
673	CEACAM8	NM_001816	chr19	48904054	48918538
674	MADD	NM_130474	chr14	24791669	24849428
675	MADD	NM_130475	chr14	24791669	24848986
676	CHGB	NM_001819	chr10	39211101	39225004
677	AKR1C4	NM_001818	chr9	5502025	5530899
678	LRRC4C	NM_020929	chr14	31679954	31858205
679	WNK3	NM_020922	chrX	52512949	52679553
680	ZDBF2	NM_020923	chr12	70175109	70212472
681	CHD8	NM_020920	chr7	84114382	84163199
682	NIN	NM_020921	chr7	113774089	113883589
683	BCOR	NM_020926	chrX	37817623	37842866
684	KIAA1576	NM_020927	chr20	75962363	76150850
685	ZBTB26	NM_020924	chr15	12798339	12811910
686	CACHD1	NM_020925	chr1	67236461	67462341
687	DYNC1LI1	NM_016141	chr2	174994562	175043212
688	TPPP3	NM_016140	chr20	65690363	65694271
689	NSFL1C	NM_016143	chr10	34705653	34730836
690	HSD17B12	NM_016142	chr14	28255370	28423921
691	C19orf56	NM_016145	chr19	12324860	12326413
692	COMMD10	NM_016144	chr6	112540042	112784140
693	PPME1	NM_016147	chr14	72351234	72442350
694	TRAPPC4	NM_016146	chr14	117422676	117428029
695	SHANK1	NM_016148	chr19	56870412	56923808
696	TMEM161A	NM_017814	chr19	18758863	18774660
697	C14orf94	NM_017815	chr19	34932759	34934338
698	LYAR	NM_017816	chr5	4488285	4511386
699	RAB20	NM_017817	chr17	90599819	90636388
700	ZNF434	NM_017810	chr20	3510229	3527673
701	UBE2R2	NM_017811	chr15	43613721	43648985
702	CHCHD3	NM_017812	chr4	53356860	53358442
703	IMPAD1	NM_017813	chr8	59559069	59595715
704	WDR8	NM_017818	chr1	6591017	6612071
705	RG9MTD1	NM_017819	chr2	21765533	21769827
706	MRPL51	NM_016497	chr11	6644814	6645962
707	MARCH2	NM_016496	chr19	8406945	8425040
708	TBC1D7	NM_016495	chr4	13272598	13275401
709	RNF181	NM_016494	chr13	86167940	86169877
710	RANGRF	NM_016492	chr16	8036023	8037436
711	MRPL37	NM_016491	chr1	57077833	57097104
712	LOC51252	NM_016490	chr13	97310986	97335023
713	MGC13379	NM_016499	chr14	12690807	12697936
714	MTP18	NM_016498	chr10	74278227	74281523
715	ITM2C	NM_001012516	chr12	94720980	94735151
716	ITM2C	NM_001012514	chr12	94720980	94735151
717	FECH	NM_001012515	chr18	50803527	50842017
718	GRP	NM_001012512	chr18	52510634	52516182
719	GRP	NM_001012513	chr18	52510634	52516182
720	GOSR2	NM_001012511	chr16	55889240	55902917
721	ADAM28	NM_021777	chr8	24410019	24453016
722	SPATA8	NM_173499	chr7	76706706	76708851
723	LSM11	NM_173491	chr6	154126361	154173813
724	TMEM171	NM_173490	chr6	69286485	69297365
725	PASD1	NM_173493	chrX	149642300	149746135
726	PIP5KL1	NM_173492	chr15	98638949	98645121
727	PTCHD1	NM_173495	chrX	21139618	21203445
728	CXorf41	NM_173494	chrX	105929260	105966722
729	HECTD2	NM_173497	chr9	90919949	90962082
730	MPP7	NM_173496	chr9	28087338	28338018
731	POLQ	NM_199420	chr2	41430490	41533636
732	SOCS4	NM_199421	chr7	118043130	118065796
733	WWP2	NM_199423	chr20	68168265	68295661
734	WWP2	NM_199424	chr20	68310762	68327357
735	VSX1	NM_199425	chr10	58272148	58275664
736	ZFP64	NM_199426	chr10	12266869	12308513
737	ZFP64	NM_199427	chr10	12266869	12376685
738	RNF113B	NM_178861	chr17	78556836	78558023
739	SEZ6	NM_178860	chr16	24172991	24224243
740	KCTD13	NM_178863	chr20	27878391	27898345
741	STT3B	NM_178862	chr2	174007581	174110029
742	SERINC2	NM_178865	chr1	34192755	34217769
743	NPAS4	NM_178864	chr14	8025793	8031493
744	C15orf37	NM_175898	chr7	59041298	59042845
745	CMTM8	NM_178868	chr2	174712123	174841972
746	C12orf61	NM_175895	chr11	59790596	59792208
747	ARHGEF15	NM_173728	chr16	8054487	8064213
748	FRMD6	NM_001042481	chr7	114534230	114782966
749	GEMIN8	NM_001042480	chrX	11707132	11729537
750	NUPR1	NM_001042483	chr20	28287595	28289449
751	TPK1	NM_001042482	chr3	181761623	182152661
752	DLGAP4	NM_001042486	chr10	27967465	28006508
753	LOC389672	NM_001089588	chr2	97127552	97133497
754	HIST1H2AI	NM_003509	chr4	27587432	27587900
755	FZD9	NM_003508	chr3	50948757	50950176
756	CDC7	NM_003503	chr1	94499178	94524016
757	AXIN1	NM_003502	chr20	265095	335608
758	ACOX3	NM_003501	chr5	350608	399053
759	ACOX2	NM_003500	chr2	77812021	77832816
760	TCF23	NM_175769	chr13	27110613	27114284
761	FZD6	NM_003506	chr8	105817507	105851625
762	FZD1	NM_003505	chr3	125952264	125956607
763	CDC45L	NM_003504	chr10	63525489	63569204
764	SMAD2	NM_005901	chr18	40871183	40933622
765	SMAD1	NM_005900	chr5	137660427	137736707
766	SMAD5	NM_005903	chr6	132597502	132646631
767	SMAD3	NM_005902	chr7	45636389	45765951
768	SMAD9	NM_005905	chr17	16056690	16089781
769	SMAD7	NM_005904	chr18	41968295	41999271
770	MAN1A1	NM_005907	chr4	144620838	144800673
771	MAK	NM_005906	chr4	10731162	10795502
772	MAP1B	NM_005909	chr6	68255884	68359679
773	MANBA	NM_005908	chr5	95610924	95711161
774	DCTN5	NM_032486	chr13	87155042	87166071
775	ARPM1	NM_032487	chr2	117246333	117249493
776	GHDC	NM_032484	chr16	52297926	52302051
777	MCM8	NM_032485	chr10	39253435	39297698
778	DOT1L	NM_032482	chr19	1959422	2032820
779	PPAPDC1B	NM_032483	chr8	38719099	38724207
780	CNFN	NM_032488	chr19	48708883	48708996
781	ACRBP	NM_032489	chr11	6806355	6815427
782	SLC43A3	NM_014096	chr14	15991315	16012011
783	GSG1	NM_031289	chr11	13457542	13469135
784	ZNHIT4	NM_031288	chr13	74685331	74688234
785	ADPGK	NM_031284	chr7	51433103	51467017
786	SF3B5	NM_031287	chr4	119587012	119587748
787	SH3BGRL3	NM_031286	chr1	28897656	28899466
788	FCRL5	NM_031281	chr1	136094914	136131765
789	MRPS15	NM_031280	chr1	39319639	39329199
790	TCF7L1	NM_031283	chr13	85693344	85873144
791	FCRL4	NM_031282	chr1	136154029	136178052
792	FCRLA	NM_032738	chr1	140225572	140232964
793	BEST3	NM_032735	chr11	66644360	66690366
794	LMNB2	NM_032737	chr19	2232103	2256573
795	RTN4IP1	NM_032730	chr4	102620463	102675803
796	TXNDC17	NM_032731	chr16	6357533	6361245
797	IL17RC	NM_032732	chr2	51035366	51051272
798	PLXNB1	NM_002673	chr2	88056903	88078549
799	PLS1	NM_002670	chr2	145167383	145251023
800	PMM1	NM_002676	chr10	85536506	85547582
801	PMP2	NM_002677	chr8	83882676	83889775
802	PMCH	NM_002674	chr11	103398695	103400146
803	PML	NM_002675	chr7	52679393	52730183
804	ATP6V1C2	NM_001039362	chr13	10811469	10878480
805	ZBTB7C	NM_001039360	chr18	41070929	41084527
806	PRAMEF10	NM_001039361	chr1	15964149	15969715
807	ATP6V1E1	NM_001039366	chr10	62284127	62325809
808	ATP6V1E1	NM_001039367	chr10	62284127	62325809
809	CCDC28A	NM_015439	chr4	125047175	125066496
810	DKFZP586H2123	NM_015430	chr14	36302247	36401908
811	TRIM58	NM_015431	chr1	209128210	209151233
812	PLEKHG4	NM_015432	chr20	65578400	65590888
813	FAM119B	NM_015433	chr11	54861823	54871500
814	INTS7	NM_015434	chr1	158375257	158469019
815	RNF19A	NM_015435	chr8	102773749	102804971
816	RCHY1	NM_015436	chr5	54069362	54111030
817	RBM12B	NM_203390	chr8	96306762	96316190
818	TLR1	NM_003263	chr5	33779936	33788472
819	FAM27L	NM_203392	chr16	20739361	20739777
820	PLEKHG4B	NM_052909	chr6	1311968	1361766
821	FMNL2	NM_052905	chr12	15986370	16300310
822	KLHL32	NM_052904	chr4	92867847	93078399
823	TMEM132B	NM_052907	chr11	126647046	126971202
824	ELFN2	NM_052906	chr10	81269447	81328292
825	SLC25A25	NM_052901	chr15	98454690	98465970
826	CSMD3	NM_052900	chr8	114680466	115918847
827	TUBGCP5	NM_052903	chr7	1613538	1658865
828	STK11IP	NM_052902	chr12	83453378	83476215
829	RASGRP4	NM_170604	chr19	44741160	44759179
830	MLX	NM_170607	chr16	52689280	52695282
831	MLL3	NM_170606	chr3	189081133	189304680
832	SIAE	NM_170601	chr14	122787482	122825485
833	SH2D3C	NM_170600	chr15	98801475	98844776
834	TLR3	NM_003265	chr5	178186781	178209787
835	CRISP1	NM_170609	chr4	49553862	49582825
836	ZNF257	NM_033468	chr19	20079956	21688141
837	MMEL1	NM_033467	chr1	5673264	5716541
838	CLN3	NM_001042432	chr20	27104215	27119982
839	DYNC1I2	NM_001378	chr12	35330366	35390724
840	DNMT1	NM_001379	chr19	9936819	9998785
841	DYNC1H1	NM_001376	chr7	165250626	165344233
842	DNASE1L2	NM_001374	chr20	2232951	2235063
843	DNASE2	NM_001375	chr19	12541269	12548237
844	DNAH9	NM_001372	chr16	11342572	11716967
845	DNAH8	NM_001371	chr4	38547200	38852830
846	PAX2	NM_003988	chr9	100353212	100437217
847	CT45-6	NM_001017438	chrX	133901476	134005695
848	SSX9	NM_174962	chrX	46101005	46196452
849	ST3GAL3	NM_174963	chr1	46621027	46854852
850	ST3GAL3	NM_174964	chr1	46621027	46854852
851	ST3GAL3	NM_174965	chr1	46621027	46854852
852	ST3GAL3	NM_174966	chr1	46621027	46854852
853	ST3GAL3	NM_174967	chr1	46621027	46854852
854	ST3GAL3	NM_174968	chr1	46621027	46854852
855	ST3GAL3	NM_174969	chr1	46621027	46854852
856	CMTM1	NM_181268	chr20	64826678	64840308
857	KRT10	NM_000421	chr16	50935304	50939749
858	KEL	NM_000420	chr3	180577405	180598887
859	KRT2	NM_000423	chr11	49715741	49723400
860	KRT17	NM_000422	chr16	51712877	51718006
861	L1CAM	NM_000425	chrX	151975158	151989519
862	KRT5	NM_000424	chr11	49596586	49602505
863	LOR	NM_000427	chr1	131776341	131778850
864	LAMA2	NM_000426	chr4	134384611	134995483
865	MAT1A	NM_000429	chr9	57108155	57126168
866	LTBP2	NM_000428	chr7	137608298	137721637
867	RALYL	NM_001100392	chr8	87290751	87431671
868	PSKH1	NM_006742	chr20	66227285	66264548
869	RBM3	NM_006743	chrX	46427714	46431903
870	CLK3	NM_003992	chr7	53417889	53432631
871	CLK2	NM_003993	chr1	133819298	133830400
872	KITLG	NM_003994	chr11	89621052	89708818
873	SIPA1	NM_006747	chr14	8770475	8783838
874	RBP4	NM_006744	chr9	93052402	93061773
875	SC4MOL	NM_006745	chr5	157503806	157524384
876	HOXC4	NM_153633	chr11	51153247	51155402
877	HOXA3	NM_153632	chr3	99111943	99119784
878	HOXA3	NM_153631	chr3	99098950	99119784
879	SLC20A2	NM_006749	chr8	43008202	43135557
880	CPNE7	NM_153636	chr20	87709533	87729744
881	CPNE9	NM_153635	chr2	51267333	51295816
882	CPNE8	NM_153634	chr11	34574910	34819422
883	FLJ40298	NM_001100396	chr13	54620567	54652007
884	RAPGEF4	NM_001100397	chr12	36449167	36674713
885	BRCA1	NM_007299	chr16	53178139	53263651
886	BRCA1	NM_007298	chr16	53178139	53263651
887	BRCA1	NM_007297	chr16	53178139	53263651
888	BRCA1	NM_007296	chr16	53178139	53263651
889	BRCA1	NM_007295	chr16	53178139	53263343
890	BRCA1	NM_007294	chr16	53178139	53263651
891	C4A	NM_007293	chr4	31635931	31638274
892	ACOX1	NM_007292	chr16	71261836	71303724
893	ALOX15B	NM_001141	chr16	7797293	7807132
894	ARR3	NM_004312	chrX	69236618	69250137
895	AMELY	NM_001143	chrX	8966736	8972717
896	RHOH	NM_004310	chr5	35224326	35270973
897	ANG	NM_001145	chr7	83420942	83431720
898	AMFR	NM_001144	chr20	54677788	54724400
899	ASAH1	NM_004315	chr8	17949583	17980732
900	ANGPT1	NM_001146	chr8	109696873	109954594
901	DKK4	NM_014420	chr8	42960673	42963729
902	DKK2	NM_014421	chr5	99893094	100000507
903	AFF4	NM_014423	chr6	129280253	129369445
904	HSPB7	NM_014424	chr1	18818657	18823421
905	INVS	NM_014425	chr15	35921929	36121898
906	SNX5	NM_014426	chr10	51263743	51290112
907	CPNE7	NM_014427	chr20	87709533	87729744
908	TJP3	NM_014428	chr19	3565523	3576699
909	MORC1	NM_014429	chr2	29073536	29235288
910	FGFR1	NM_023108	chr8	38881794	38929301
911	FGFR1	NM_023105	chr8	38869028	38929301
912	FGFR1	NM_023107	chr8	38881794	38929301
913	FGFR1	NM_023106	chr8	38869028	38929301
914	UBE2G2	NM_182688	chr3	1905159	1938571
915	EFNA4	NM_182689	chr1	133608805	133614545
916	ZMAT3	NM_022470	chr2	107732787	107790098
917	AKTIP	NM_022476	chr20	51737084	51749376
918	NDRG3	NM_022477	chr10	27714885	27828152
919	MPP5	NM_022474	chr7	130346632	130441164
920	HHIP	NM_022475	chr5	136828161	136921305
921	AMELX	NM_182680	chrX	8965359	8972717
922	AMELX	NM_182681	chrX	8965359	8972717
923	CDH24	NM_022478	chr7	85877292	85885309
924	WBSCR17	NM_022479	chr3	56328215	56932631
925	UPK3B	NM_182684	chr3	49852961	49857980
926	EFNA1	NM_182685	chr1	133676473	133683874
927	KIAA0319L	NM_182686	chr1	38250513	38373305
928	PKMYT1	NM_182687	chr20	3113789	3123415
929	GPR155	NM_001033045	chr12	38047769	38099834
930	GLUL	NM_001033044	chr1	188279614	188288832
931	NPNT	NM_001033047	chr5	98944416	99020535
932	C17orf62	NM_001033046	chr16	77926512	77933820
933	ADARB1	NM_001033049	chr3	1487786	1572494
934	LOC645993	NM_001101393	chr16	59862754	59863167
935	LOC645545	NM_001101392	chr1	218308015	218309032
936	LOC645191	NM_001101391	chr19	2091953	2093834
937	LOC646227	NM_001101396	chr7	30850163	30870744
938	RDH10	NM_172037	chr8	75796545	75825493
939	PDCD2	NM_144781	chr4	167587664	167590514
940	DEGS1	NM_144780	chr1	146302556	146312713
941	NPC1L1	NM_001101648	chr3	81796327	81832471
942	NRP1	NM_001024629	chr9	33386361	33523497
943	NRP1	NM_001024628	chr9	33386365	33523619
944	GRRP1	NM_024869	chr1	28778766	28782278
945	SPEF2	NM_024867	chr6	35372007	35561213
946	ADM2	NM_024866	chr10	94502126	94506714
947	NANOG	NM_024865	chr11	8088863	8095518
948	MRM1	NM_024864	chr16	46584190	46591152
949	TCEAL4	NM_024863	chrX	102132668	102134899
950	C2orf54	NM_024861	chr12	104798103	104804044
951	SETD6	NM_024860	chr20	56870686	56874399
952	CNTN5	NM_175566	chr14	97665363	99003961
953	XG	NM_175569	chrX	372780	437037
954	NCDN	NM_001014839	chr1	38373693	38382799
955	CUTA	NM_001014838	chr4	33147334	33149065
956	PAK4	NM_001014832	chr19	45464385	45515906
957	PAK4	NM_001014831	chr19	45464385	45515906
958	LOC196913	NM_001014830	chr7	113144883	113153843
959	CUTA	NM_001014837	chr4	33147334	33149065
960	PAK4	NM_001014835	chr19	45464385	45515906
961	PAK4	NM_001014834	chr19	45464385	45515906
962	CEACAM20	NM_001102600	chr19	50896982	50922487
963	LOC126661	NM_001102601	chr1	48414125	48418116
964	ZNF160	NM_001102603	chr19	59173031	59211069
965	WASF4	NM_001102604	chr1	30080578	30102087
966	IMPDH1	NM_001102605	chr3	165920122	165937799
967	COL6A6	NM_001102608	chr2	157006856	157118401
968	LOC133874	NM_001102609	chr6	166608640	166616147
969	KBTBD7	NM_032138	chr17	20207182	20210205
970	ANKRD27	NM_032139	chr19	39114363	39189735
971	TKTL2	NM_032136	chr5	155711438	155714248
972	C3orf20	NM_032137	chr11	84363901	84457359
973	QRICH2	NM_032134	chr16	71616802	71656142
974	FSCB	NM_032135	chr7	107672011	107675486
975	HORMAD1	NM_032132	chr1	129100300	129122035
976	MYCBPAP	NM_032133	chr16	34748229	34772061
977	C12orf25	NM_032130	chr11	46728538	46747913
978	ARMC2	NM_032131	chr4	154913968	155041072
979	RPS4Y2	NM_001039567	chr20	73301066	73301858
980	AP1S3	NM_001039569	chr12	87631611	87711457
981	CDKN2D	NM_079421	chr19	10371066	10373952
982	MYL1	NM_079420	chr12	74073018	74098971
983	MYL6	NM_079423	chr11	53216930	53220150
984	MYL1	NM_079422	chr12	74073018	74086490
985	IDI2	NM_033261	chr9	1205802	1223289
986	FOXQ1	NM_033260	chr4	1194840	1197186
987	SLC8A3	NM_033262	chr7	133171983	133313096
988	BAG5	NM_001015049	chr7	166913405	166919580
989	BAG5	NM_001015048	chr7	166913405	166920116
990	IRX2	NM_033267	chr6	2643965	2646991
991	ERN2	NM_033266	chr20	22170093	22189833
992	FAM13A1	NM_001015045	chr5	81691525	81789719
993	FLJ25404	NM_001109659	chr20	27990430	27991807
994	HOXC12	NM_173860	chr11	51052936	51054563
995	DDR2	NM_001014796	chr1	141175738	141332149
996	KCNMA1	NM_001014797	chr9	59416005	60177685
997	ILK	NM_001014794	chr14	65592206	65598786
998	ILK	NM_001014795	chr14	65592206	65599037
999	ODF2	NM_153437	chr15	10372706	10411026
1000	RAD51L1	NM_133510	chr7	130938734	131580577
1001	ZNF41	NM_153380	chrX	45264184	45304255
1002	CTAG2	NM_172377	chrX	152614279	152653792
1003	KCNH5	NM_172376	chr7	125656900	126074244
1004	KCNH5	NM_172375	chr7	125652190	126011782
1005	IL4I1	NM_172374	chr19	56168170	56208746
1006	ELF1	NM_172373	chr17	19965329	20013113
1007	DAOA	NM_172370	chr17	85666808	85690624
1008	TMEM16J	NM_001012302	chr14	224968	250121
1009	ARSI	NM_001012301	chr6	146776296	146781459
1010	MCRS1	NM_001012300	chr11	46696806	46705327
1011	DPH3	NM_001047434	chr2	158577597	158581890
1012	U2AF1L4	NM_001040425	chr19	42225110	42227981
1013	PRDM15	NM_001040424	chr3	4792556	4872504
1014	HAGH	NM_001040427	chr20	1796143	1813295
1015	PCDH17	NM_001040429	chr17	36650541	36745503
1016	SPATA7	NM_001040428	chr7	151574470	151638141
1017	AKT2	NM_001626	chr19	46586613	46640028
1018	ATP5J	NM_001003701	chr3	20934619	20946290
1019	ATP5J	NM_001003703	chr3	20934619	20946290
1020	FLJ43692	NM_001003702	chr3	181671838	181680471
1021	ACAN	NM_013227	chr7	68413449	68486004
1022	MTP18	NM_001003704	chr10	74278227	74281523
1023	APAF1	NM_013229	chr11	99831555	99920189
1024	C14orf166B	NM_001081002	chr7	139979111	140022870
1025	COMMD5	NM_001081003	chr8	147500685	147503985
1026	COMMD5	NM_001081004	chr8	147500685	147503525
1027	LOC440836	NM_001014440	chr10	94552312	94554476
1028	LOH11CR2A	NM_014622	chr14	122321993	122349440
1029	MEA1	NM_014623	chr4	42901634	42903280
1030	HOXC4	NM_014620	chr11	51115288	51155402
1031	HOXD4	NM_014621	chr12	39793132	39794944
1032	TAAR2	NM_014626	chr4	131291407	131292349
1033	S100A6	NM_014624	chr1	132053345	132054998
1034	NPHS2	NM_014625	chr1	191157033	191181097
1035	MAD2L1BP	NM_014628	chr4	43537299	43542347
1036	ARHGEF10	NM_014629	chr8	1665952	1776210
1037	CDC2L5	NM_003718	chr3	86264374	86399374
1038	PDE8B	NM_003719	chr6	73546559	73663937
1039	PPAP2C	NM_003712	chr19	15928	28027
1040	PPAP2B	NM_003713	chr1	59362408	59446471
1041	SPINT1	NM_003710	chr17	349481	351851
1042	PPAP2A	NM_003711	chr6	53083664	53187094
1043	CADPS	NM_003716	chr2	73498559	73990569
1044	NPFF	NM_003717	chr11	50582164	50583114
1045	STC2	NM_003714	chr6	169723943	169738711
1046	USO1	NM_003715	chr5	53765359	53856299
1047	TMCO6	NM_018502	chr6	137040662	137046720
1048	LRRC59	NM_018509	chr16	34627536	34644205
1049	RAB21	NM_014999	chr11	68760939	68792491
1050	KRT9	NM_000226	chr16	51658085	51664348
1051	GARNL1	NM_014990	chr7	98496867	98772445
1052	WDFY3	NM_014991	chr5	44578497	44852240
1053	DAAM1	NM_014992	chr7	122200329	122381141
1054	MAPKBP1	NM_014994	chr7	20193196	20246637
1055	PLCH1	NM_014996	chr2	132071562	132182696
1056	KIAA0265	NM_014997	chr3	167443299	167510729
1057	ZNF577	NM_032679	chr19	57919250	57936177
1058	EDIL3	NM_005711	chr6	80139526	80592254
1059	SYN2	NM_133625	chr2	48866846	49059490
1060	KCNK7	NM_005714	chr14	8826659	8829744
1061	UST	NM_005715	chr4	114226417	114543282
1062	GIPC1	NM_005716	chr19	14186955	14206252
1063	ARPC5	NM_005717	chr10	30323918	30326142
1064	ARPC4	NM_005718	chr2	51185617	51202902
1065	ARPC3	NM_005719	chr11	111364760	111380714
1066	PCGF1	NM_032673	chr13	74735706	74738354
1067	TAS2R39	NM_176881	chr3	180823147	180824163
1068	NR2C2AP	NM_176880	chr19	18849618	18851606
1069	TAS2R41	NM_176883	chr3	181041071	181041995
1070	TAS2R40	NM_176882	chr3	180870189	180871160
1071	TAS2R44	NM_176885	chr11	11473478	11521406
1072	TAS2R43	NM_176884	chr11	11473483	11566233
1073	TAS2R46	NM_176887	chr11	11457307	11521361
1074	TAS2R45	NM_176886	chr11	11457338	11521361
1075	TAS2R49	NM_176889	chr11	11399281	11401186
1076	TAS2R48	NM_176888	chr11	11539168	11540067
1077	RAD51L3	NM_133629	chr16	30401046	30419963
1078	LOC285033	NM_001037228	chr13	96741994	96879607
1079	LOC283129	NM_001037225	chr14	9485238	9508212
1080	C16orf13	NM_001040165	chr20	622955	624771
1081	LFNG	NM_001040167	chr3	40527165	40536034
1082	C16orf13	NM_001040160	chr20	622955	624771
1083	C16orf13	NM_001040161	chr20	622955	624771
1084	C16orf13	NM_001040162	chr20	622955	624771
1085	LFNG	NM_001040168	chr3	40527165	40536774
1086	HTR4	NM_001040169	chr6	144991969	145181034
1087	DAG1	NM_004393	chr2	86885509	86962053
1088	DACH1	NM_004392	chr17	51883331	52317069
1089	CYP8B1	NM_004391	chr2	93699854	93703590
1090	CTSH	NM_004390	chr7	58049828	58070837
1091	DDX6	NM_004397	chr14	117142571	117189124
1092	DDX5	NM_004396	chr16	60045071	60051683
1093	DBN1	NM_004395	chr6	173985435	174002403
1094	DAP	NM_004394	chr6	10601637	10678231
1095	DDX11	NM_004399	chr11	9598111	9629235
1096	DDX10	NM_004398	chr15	90827884	90830972
1097	ADH4	NM_000670	chr5	92017560	92038564
1098	ADH5	NM_000671	chr5	91979418	92001917
1099	ADH6	NM_000672	chr5	92095380	92110940
1100	ADH7	NM_000673	chr5	92397694	92417044
1101	ADORA1	NM_000674	chr1	167267346	167307513
1102	ADORA2A	NM_000675	chr10	67838860	67853696
1103	ADORA2B	NM_000676	chr16	16491160	16519145
1104	ADORA3	NM_000677	chr1	114507180	114511426
1105	ADRA1D	NM_000678	chr10	37563748	37591969
1106	ADRA1B	NM_000679	chr6	156300128	156356568
1107	FCGR2B	NM_001002273	chr1	140173230	140188593
1108	FCGR2B	NM_001002274	chr1	140173230	140188593
1109	FCGR2B	NM_001002275	chr1	140173230	140188593
1110	KCND1	NM_004979	chrX	46818824	46830528
1111	GOPC	NM_001017408	chr4	146386659	146428101
1112	KCNC3	NM_004977	chr19	56516214	56530759
1113	KCNC1	NM_004976	chr14	54157341	54200482
1114	MAEA	NM_001017405	chr1	2607298	2658041
1115	LGR6	NM_001017404	chr1	168190647	168285756
1116	JARID2	NM_004973	chr4	15200517	15486564
1117	JAK2	NM_004972	chr15	72080809	72233230
1118	IGFALS	NM_004970	chr20	1775836	1779125
1119	NCOA3	NM_006534	chr10	16808060	16879832
1120	USP3	NM_006537	chr7	41884470	41969977
1121	CLCA2	NM_006536	chr1	89150595	89182123
1122	IFT88	NM_006531	chr17	900947	1039957
1123	YEATS4	NM_006530	chr11	66354202	66377678
1124	MIA	NM_006533	chr19	47141909	47144369
1125	ELL	NM_006532	chr19	18050241	18134496
1126	CACNG3	NM_006539	chr20	22723998	22832031
1127	BCL2L11	NM_006538	chr13	110490323	110537093
1128	IL5RA	NM_175725	chr2	57899034	57919505
1129	IL5RA	NM_175724	chr2	57899034	57917722
1130	CDKN1A	NM_078467	chr4	36439086	36447637
1131	RGS11	NM_183337	chr20	241202	250181
1132	ZNF561	NM_152289	chr19	9480410	9529919
1133	ORAI3	NM_152288	chr20	29037208	29043475
1134	CHMP4C	NM_152284	chr8	84172196	84200409
1135	ZNF276	NM_152287	chr20	87843626	87864267
1136	PNPLA7	NM_152286	chr15	690747	778840
1137	SCYL1BP1	NM_152281	chr1	200222698	200243903
1138	SYT11	NM_152280	chr1	134423981	134453197
1139	ZFP62	NM_152283	chr6	177529602	177542341
1140	ACPL2	NM_152282	chr2	146546583	146609914
1141	SLC2A9	NM_001001290	chr5	4710261	4927181
1142	KCNIP3	NM_001034914	chr13	96435634	96476536
1143	RBM35A	NM_001034915	chr8	97212762	97271520
1144	TES	NM_152829	chr3	153578319	153615686
1145	WARS2	NM_201263	chr1	121938547	122055758
1146	RFWD2	NM_001001740	chr1	205556436	205812096
1147	NRP2	NM_201266	chr12	69565048	69681221
1148	NRP2	NM_201267	chr12	69565048	69660554
1149	NRP2	NM_201264	chr12	69565048	69626537
1150	UBL7	NM_201265	chr7	53246695	53261622
1151	ZNF644	NM_201269	chr1	93620675	93722448
1152	SNX1	NM_152826	chr7	42490373	42537643
1153	ZNF595	NM_182524	chr1	3623434	3926801
1154	CABP7	NM_182527	chr10	73563234	73574457
1155	C14orf83	NM_182526	chr7	130584690	130628927
1156	ZSWIM2	NM_182521	chr12	50448106	50469666
1157	C3orf68	NM_182523	chr2	170673122	170751960
1158	FAM19A4	NM_182522	chr2	67224053	67422523
1159	THAP5	NM_182529	chr3	145977861	145983201
1160	C1QL2	NM_182528	chr13	125327549	125330204
1161	ANKRD52	NM_173595	chr11	53308284	53328518
1162	SLC39A5	NM_173596	chr11	53301125	53308321
1163	C12orf64	NM_173591	chr11	77178640	77339275
1164	B4GALNT3	NM_173593	chr11	449099	547817
1165	KSR2	NM_173598	chr11	118402857	118703935
1166	CAMK2G	NM_172171	chr9	63144113	63206969
1167	CAMK2G	NM_172170	chr9	63144108	63206969
1168	CAMK2G	NM_172173	chr9	63144113	63206969
1169	IL15	NM_172174	chr5	134090040	134187578
1170	MRPL42	NM_172177	chr11	94693699	94729522
1171	MRPL42	NM_172178	chr11	94693699	94729522
1172	EIF5A2	NM_020390	chr2	116131756	116152505
1173	PGLYRP4	NM_020393	chr1	131858345	131877038
1174	INTS12	NM_020395	chr5	98743782	98769650
1175	ZNF695	NM_020394	chr1	209957683	209999423
1176	CAMK1D	NM_020397	chr9	12825341	13098712
1177	BCL2L10	NM_020396	chr7	30401085	30404495
1178	GOPC	NM_020399	chr4	146386659	146428101
1179	SPINLW1	NM_020398	chr10	18904662	18910639
1180	LRRC28	NM_144598	chr7	79283546	79412811
1181	NIPA1	NM_144599	chr7	1828142	1864595
1182	UBE2A	NM_181762	chrX	117843504	117853723
1183	RHEBL1	NM_144593	chr11	46193941	46199487
1184	ANKRD22	NM_144590	chr9	88396276	88424790
1185	C10orf32	NM_144591	chr9	102535577	102545661
1186	TTC8	NM_144596	chr7	152027958	152081792
1187	C15orf40	NM_144597	chr7	63522369	63529691
1188	GTSF1	NM_144594	chr11	51571738	51587322
1189	SLAIN1	NM_144595	chr17	58227724	58251281
1190	FMOD	NM_002023	chr1	167075689	167086304
1191	FMO4	NM_002022	chr1	201034948	201060710
1192	FMO1	NM_002021	chr1	200963161	201001051
1193	FLT4	NM_002020	chr6	177309591	177348678
1194	FNTA	NM_002027	chr14	84524057	84525669
1195	FN1	NM_002026	chr12	79175349	79251730
1196	AFF2	NM_002025	chrX	146612456	147115081
1197	FMR1	NM_002024	chrX	146023584	146062136
1198	FPR1	NM_002029	chr19	57798226	57804475
1199	FNTB	NM_002028	chr7	127985985	128064343
1200	RGS21	NM_001039152	chr1	178232824	178282437
1201	LOC201229	NM_001076680	chr16	23050507	23066039
1202	CYP2D6	NM_001025161	chr10	86096134	86100475
1203	CD97	NM_001025160	chr19	14080600	14107611
1204	UBTF	NM_001076683	chr16	54295802	54309718
1205	KCTD21	NM_001029859	chr14	76372357	76388743
1206	SLC35F1	NM_001029858	chr4	145673054	146090572
1207	SUSD5	NM_015551	chr2	175634544	175703398
1208	PDE8B	NM_001029854	chr6	73546559	73663937
1209	PDE8B	NM_001029851	chr6	73546559	73663937
1210	PDE8B	NM_001029853	chr6	73567315	73663937
1211	PDE8B	NM_001029852	chr6	73546559	73663937
1212	SERPINA13	NM_207378	chr7	157788000	157790813
1213	TMEM179	NM_207379	chr7	167973715	167984784
1214	SH2D4B	NM_207372	chr9	56761860	56868590
1215	C10orf99	NM_207373	chr9	53102219	53114748
1216	GPR153	NM_207370	chr1	9255037	9261511
1217	C10orf140	NM_207371	chr9	21724309	21736523
1218	UNQ9438	NM_207377	chr7	121404038	121416363
1219	OR10W1	NM_207374	chr14	15210614	15212069
1220	DPPA5	NM_001025290	chr4	69586528	69588012
1221	IFITM5	NM_001025295	chr14	107837	109141
1222	KLC1	NM_005552	chr7	166986496	167045450
1223	KRTAP5-9	NM_005553	chr14	3311869	3385566
1224	KIFC3	NM_005550	chr20	56112554	56158049
1225	KLK2	NM_005551	chr19	57071834	57078504
1226	KRT7	NM_005556	chr11	49338064	49352630
1227	KRT16	NM_005557	chr16	51702580	51705647
1228	KRT6A	NM_005554	chr11	49570409	49575721
1229	KRT6B	NM_005555	chr11	49548480	49575558
1230	LAD1	NM_005558	chr1	169099762	169118454
1231	LAMA1	NM_005559	chr18	7189015	7356731
1232	FAM108A3	NM_001080422	chr19	1651426	1656205
1233	SFRS17A	NM_005088	chrX	117523871	117524481
1234	ZRSR2	NM_005089	chrX	13550858	13583674
1235	XBP1	NM_005080	chr10	72624189	72631473
1236	ZNF142	NM_005081	chr12	82486712	82509210
1237	TRIM25	NM_005082	chr16	41107579	41133941
1238	PLA2G7	NM_005084	chr4	46529319	46562006
1239	NUP214	NM_005085	chr15	7515119	7627647
1240	SSPN	NM_005086	chr11	26473234	26509611
1241	FXR1	NM_005087	chr2	105750761	105817989
1242	FBXW9	NM_032301	chr19	12345357	12353197
1243	TCHP	NM_032300	chr11	110825015	110832400
1244	HSDL2	NM_032303	chr15	23641156	23722617
1245	PSMG3	NM_032302	chr3	39495371	39497997
1246	POLR3GL	NM_032305	chr1	126169463	126181301
1247	HAGHL	NM_032304	chr20	720091	722517
1248	C9orf64	NM_032307	chr15	92670341	92688015
1249	ALKBH7	NM_032306	chr19	6275650	6278199
1250	CHCHD5	NM_032309	chr13	111942055	111946718
1251	CNTNAP3	NM_033655	chr20	74407869	74641112
1252	BRWD1	NM_033656	chr3	7328087	7455225
1253	DAP3	NM_033657	chr1	134255054	134309067
1254	SGPL1	NM_003901	chr9	66139167	66173548
1255	FAM113B	NM_138371	chr11	44243749	44264889
1256	LOC91461	NM_138370	chr13	42152746	42162418
1257	MYADM	NM_138373	chr19	59967331	59978123
1258	CABLES1	NM_138375	chr18	16182505	16286421
1259	TTC5	NM_138376	chr7	82997534	83014821
1260	TIMD4	NM_138379	chr6	153290839	153333917
1261	LOC91893	NM_138378	chr14	110342490	110347902
1262	BAI2	NM_001703	chr1	34483797	34521527
1263	BAI1	NM_001702	chr8	144990820	145074869
1264	BAAT	NM_001701	chr15	34851029	34862584
1265	FPGS	NM_001018078	chr15	98762475	98774805
1266	BCL7B	NM_001707	chr3	51054825	51080953
1267	BCL6	NM_001706	chr2	180062190	180087061
1268	BAI3	NM_001704	chr4	65018847	65763670
1269	PCK2	NM_001018073	chr7	86983851	86989993
1270	BTBD11	NM_001018072	chr11	108384800	108722584
1271	FRMPD2	NM_001018071	chr9	48345774	48471267
1272	CORO1B	NM_001018070	chr14	7014610	7020196
1273	NR3C1	NM_001018077	chr6	139714685	139868106
1274	NR3C1	NM_001018076	chr6	139714685	139840682
1275	NR3C1	NM_001018075	chr6	139714685	139868106
1276	NR3C1	NM_001018074	chr6	139714685	139868106
1277	CD36	NM_000072	chr3	136625833	136661027
1278	CD3G	NM_000073	chr14	116725032	116734487
1279	KCNV2	NM_133497	chr15	74512757	74524484
1280	CBS	NM_000071	chr3	3603734	3632642
1281	CLEC7A	NM_197949	chr11	10309855	10322651
1282	CLEC7A	NM_197948	chr11	10309855	10322651
1283	CD40LG	NM_000074	chrX	134716216	134728395
1284	ASAH3	NM_133492	chr19	6213696	6233703
1285	CLEC7A	NM_197947	chr11	10309855	10322651
1286	CHRNA1	NM_000079	chr12	38373465	38390438
1287	SYN1	NM_133499	chrX	45394002	45444581
1288	SPACA4	NM_133498	chr19	54910508	54911502
1289	TRAT1	NM_016388	chr2	28928662	28960217
1290	CCT7	NM_001009570	chr13	73538270	73556619
1291	CADPS2	NM_001009571	chr3	159829507	160404390
1292	FIGNL1	NM_001042762	chr3	75900906	75907236
1293	LTB4R2	NM_019839	chr7	87204887	87207436
1294	TTLL3	NM_001025930	chr2	51155015	51182486
1295	MUC1	NM_001044393	chr1	133737978	133742244
1296	MUC1	NM_001044392	chr1	133737978	133742244
1297	MUC1	NM_001044391	chr1	133737978	133742244
1298	MUC1	NM_001044390	chr1	133737978	133742244
1299	AR	NM_001011645	chrX	66474732	66614907
1300	EIF2S2	NM_003908	chr10	30475751	30501306
1301	CDK5RAP2	NM_001011649	chr15	15429981	15621681
1302	COL27A1	NM_032888	chr15	21816635	21971801
1303	MFSD5	NM_032889	chr11	50315085	50317396
1304	PNMA6A	NM_032882	chrX	151131406	151374367
1305	TOX2	NM_032883	chr10	20379370	20535077
1306	IGSF21	NM_032880	chr1	20747248	21018977
1307	LSM10	NM_032881	chr1	39259669	39263764
1308	C1orf94	NM_032884	chr1	36982976	37024862
1309	ATG4D	NM_032885	chr19	10348132	10358195
1310	SLC2A5	NM_003039	chr1	12089588	12123445
1311	SLC1A4	NM_003038	chr13	65215245	65238130
1312	SNAPC5	NM_006049	chr7	45024453	45031881
1313	UBE4B	NM_006048	chr1	13119009	13267771
1314	ST3GAL1	NM_003033	chr8	136024813	136134555
1315	HDAC6	NM_006044	chrX	46666565	46690213
1316	SIAH1	NM_003031	chr20	46550538	46552454
1317	SHOX2	NM_003030	chr2	129571635	129578622
1318	SLAMF1	NM_003037	chr1	139276720	139313460
1319	SKI	NM_003036	chr1	5291752	5375595
1320	STIL	NM_003035	chr1	50072973	50137125
1321	HS3ST3A1	NM_006042	chr16	13247623	13350433
1322	PRR5	NM_001017528	chr10	88701444	88738876
1323	PRR5	NM_001017529	chr10	88713994	88738876
1324	DNTT	NM_001017520	chr9	95843288	95878783
1325	BTBD11	NM_001017523	chr11	108642950	108722584
1326	SIRT3	NM_001017524	chr14	25856	46533
1327	ARHGAP8	NM_001017526	chr10	88781103	88852481
1328	CLRN2	NM_001079827	chr5	12346741	12359378
1329	NLRP3	NM_001079821	chr1	209538541	209568050
1330	LAMA2	NM_001079823	chr4	134384611	134995483
1331	EIF3C	NM_001037808	chr20	27064026	27089990
1332	DEFB130	NM_001037804	chr8	8725368	8732892
1333	LOC283331	NM_001037806	chr11	46936054	46938727
1334	HERPUD1	NM_001010990	chr20	55286735	55299241
1335	CEACAM21	NM_001098506	chr19	48083231	48137600
1336	DDX17	NM_001098505	chr10	82387083	82392064
1337	DDX17	NM_001098504	chr10	82387083	82409999
1338	PREB	NM_013388	chr13	27083240	27087157
1339	CHCHD4	NM_001098502	chr11	83799785	83812879
1340	KIAA1217	NM_001098501	chr9	24397044	24736735
1341	KIAA1217	NM_001098500	chr9	23899239	24736735
1342	PSCD4	NM_013385	chr10	81183336	81216166
1343	SLC25A24	NM_013386	chr1	111053880	111108828
1344	UCRC	NM_013387	chrX	49604276	49604674
1345	ZNF228	NM_013380	chr19	50744643	50776555
1346	TRHDE	NM_013381	chr11	69303918	69720066
1347	SGSM2	NM_001098509	chr16	2129577	2175105
1348	ZNF385B	NM_001113398	chr12	43072375	43194202
1349	LY9	NM_002348	chr1	139432452	139461802
1350	LY75	NM_002349	chr12	23352645	23446766
1351	KIR3DX1	NM_001047605	chr19	60698241	60710398
1352	LTBR	NM_002342	chr11	6529368	6536782
1353	LTF	NM_002343	chr2	90062027	90090841
1354	LSS	NM_002340	chr3	557357	596209
1355	LTB	NM_002341	chr4	31215430	31217482
1356	LY6E	NM_002346	chr8	145655672	145659513
1357	LY6H	NM_002347	chr8	145783133	145785543
1358	LTK	NM_002344	chr7	19893384	19903830
1359	LUM	NM_002345	chr11	92301121	92309501
1360	MAML3	NM_018717	chr5	132178093	132614355
1361	COG1	NM_018714	chr16	68450185	68465394
1362	RCC2	NM_018715	chr4	56070257	56074106
1363	ELMOD1	NM_018712	chr14	106187869	106262756
1364	SLC30A10	NM_018713	chr1	150457880	150472277
1365	TMEM55A	NM_018710	chr8	93636178	93683271
1366	SVOP	NM_018711	chr11	109923352	110022853
1367	CTGLF5	NM_001077686	chr9	49256912	49277405
1368	CTGLF4	NM_001077685	chr9	49256912	49277405
1369	TSGA14	NM_018718	chr3	167781040	167830259
1370	CDCA7L	NM_018719	chr3	104251860	104296942
1371	TOX2	NM_001098797	chr10	20379370	20479055
1372	TULP1	NM_003322	chr4	35225846	35238097
1373	MED24	NM_014815	chr16	50118065	50158749
1374	PSMD6	NM_014814	chr2	72377160	72389447
1375	ARHGAP5	NM_001030055	chr7	95017565	95090746
1376	KIAA0649	NM_014811	chr15	2817729	2823957
1377	CEP350	NM_014810	chr1	190616315	190778698
1378	LRIG2	NM_014813	chr1	116063764	116121491
1379	KLK3	NM_001030050	chr19	57061476	57063140
1380	NFKBIZ	NM_001005474	chr2	22001720	22034151
1381	PKP4	NM_001005476	chr12	22034642	22263191
1382	OR2T6	NM_001005471	chr1	208620296	208621223
1383	OR4B1	NM_001005470	chr14	23899429	23900358
1384	PLCXD3	NM_001005473	chr6	41179276	41372328
1385	KIAA1644	NM_001099294	chr10	88238361	88310224
1386	RGS17	NM_012419	chr4	109912780	110031701
1387	FSCN2	NM_012418	chr16	76989698	76997120
1388	LOC644285	NM_001099291	chr6	83569779	83575028
1389	KIF4B	NM_001099293	chr6	151382766	151387190
1390	QPCT	NM_012413	chr13	37325763	37354651
1391	H2AFV	NM_012412	chr3	81491646	81506872
1392	PTPN22	NM_012411	chr1	116818827	116863584
1393	SEZ6L2	NM_012410	chr20	27823898	27870540
1394	PITPNC1	NM_012417	chr16	62718945	63036099
1395	RANBP6	NM_012416	chr15	71137106	71141703
1396	RAD54B	NM_012415	chr8	96952268	97052458
1397	RAB3GAP2	NM_012414	chr1	150090540	150212233
1398	B3GALT5	NM_006057	chr3	6962867	6965997
1399	TOP2B	NM_001068	chr2	168081579	168147739
1400	TUBB2A	NM_001069	chr4	3001273	3005306
1401	TCN1	NM_001062	chr14	14056440	14070507
1402	TF	NM_001063	chr2	153969239	154001475
1403	TBXA2R	NM_001060	chr19	3430910	3443221
1404	TBXAS1	NM_001061	chr3	177319793	177506944
1405	TNFRSF1B	NM_001066	chr1	15280052	15323682
1406	TOP2A	NM_001067	chr16	50505064	50536664
1407	TKT	NM_001064	chr2	83081065	83111445
1408	TNFRSF1A	NM_001065	chr11	6445038	6479892
1409	BCL10	NM_003921	chr1	88052449	88064605
1410	MDM2	NM_006878	chr11	65798092	65828794
1411	MDM2	NM_006879	chr11	65798092	65828794
1412	TIMELESS	NM_003920	chr11	53501251	53536720
1413	ELF2	NM_006874	chr5	131512783	131539893
1414	PIM2	NM_006875	chrX	46770436	46776038
1415	B3GNT1	NM_006876	chr14	8104002	8106253
1416	GMPR	NM_006877	chr4	16271460	16312257
1417	DSTN	NM_006870	chr10	50899332	50934604
1418	RIPK3	NM_006871	chr7	87230556	87234655
1419	GTF2A1L	NM_006872	chr13	48792661	48854051
1420	STON1	NM_006873	chr13	48756553	48775150
1421	SCD5	NM_001037582	chr5	46780377	46952592
1422	HERC1	NM_003922	chr7	41987017	42211160
1423	KIR3DL2	NM_006737	chr19	60852484	60880016
1424	DNAJB2	NM_006736	chr12	83133562	83141181
1425	RABGGTB	NM_004582	chr1	78588926	78597978
1426	C21orf7	NM_020152	chr3	17481364	17578060
1427	RAB27A	NM_004580	chr7	33546232	33615029
1428	RABGGTA	NM_004581	chr7	87160793	87166994
1429	RPS6KA3	NM_004586	chrX	17899815	18015515
1430	RRBP1	NM_004587	chr10	50940199	51009152
1431	RAD9A	NM_004584	chr14	7063257	7070051
1432	C15orf24	NM_020154	chr7	12327687	12345959
1433	SCN2B	NM_004588	chr14	116543874	116557749
1434	EXOSC5	NM_020158	chr19	47780416	47791704
1435	VCX3B	NM_001001888	chrX	6046667	6047962
1436	ANXA13	NM_001003954	chr8	126255257	126313160
1437	CTNND2	NM_001332	chr6	10908744	11668786
1438	CTSL2	NM_001333	chr15	108649781	108656157
1439	DNAJC21	NM_194283	chr6	34693304	34721214
1440	LIN54	NM_194282	chr5	46555060	46641321
1441	C18orf37	NM_194281	chr18	73271033	73271948
1442	LOC124446	NM_194280	chr20	27929780	27940144
1443	GNG11	NM_004126	chr3	123319537	123324347
1444	SPTY2D1	NM_194285	chr14	53223022	53251494
1445	CLDN23	NM_194284	chr8	12005837	12007744
1446	CTNND1	NM_001331	chr14	15587616	15647181
1447	CTSZ	NM_001336	chr10	5520420	5532294
1448	CX3CR1	NM_001337	chr2	97243811	97259552
1449	CTSO	NM_001334	chr5	148111499	148141752
1450	CTSW	NM_001335	chr14	8570786	8574997
1451	POLR3A	NM_007055	chr9	59017278	59069459
1452	KIF3A	NM_007054	chr6	129099284	129143855
1453	ZWINT	NM_007057	chr9	80982340	80985953
1454	SFRS16	NM_007056	chr19	51465692	51497330
1455	FAF1	NM_007051	chr1	53269480	53780558
1456	PTPRT	NM_007050	chr10	21246066	22371605
1457	CD160	NM_007053	chr1	125926642	125938699
1458	NOX1	NM_007052	chrX	99554744	99580407
1459	KPTN	NM_007059	chr19	53811276	53820994
1460	CAPN11	NM_007058	chr4	44079110	44105961
1461	ANKRD9	NM_152326	chr7	165797051	165803394
1462	AK7	NM_152327	chr7	159631310	159730876
1463	C13orf16	NM_152324	chr17	91306946	91332276
1464	C13orf26	NM_152325	chr17	10362180	10402641
1465	SPIC	NM_152323	chrX	24515412	24516407
1466	ZNF641	NM_152320	chr11	45453974	45462199
1467	ERP27	NM_152321	chr11	15289117	15315872
1468	ADSSL1	NM_152328	chr7	168117468	168129456
1469	ELSPBP1	NM_022142	chr19	54289371	54312630
1470	LRRC4	NM_022143	chr3	165574121	165577990
1471	EPB41L4A	NM_022140	chr6	108433748	108688917
1472	PARVG	NM_022141	chr10	88176352	88202730
1473	NPFFR1	NM_022146	chr9	66748031	66758757
1474	RTP4	NM_022147	chr2	179704591	179707768
1475	TNMD	NM_022144	chrX	99268625	99284407
1476	CENPK	NM_022145	chr6	63389202	63438281
1477	MAGEF1	NM_022149	chr2	101940158	101941802
1478	OR10H4	NM_001004465	chr19	15312961	15313911
1479	OR10G8	NM_001004464	chr14	122257207	122258143
1480	OR10J3	NM_001004467	chr1	137912548	137913561
1481	OR10H5	NM_001004466	chr19	15379813	15380719
1482	OR10A6	NM_001004461	chr14	64027409	64028353
1483	OR10A2	NM_001004460	chr14	65182523	65183435
1484	OR10G7	NM_001004463	chr14	122271369	122272305
1485	OR10G4	NM_001004462	chr14	122250590	122251524
1486	OR10J5	NM_001004469	chr1	138156537	138157461
1487	LOC342994	NM_001111266	chr5	101547221	101551366
1488	ZNF468	NM_199132	chr19	58645563	58875997
1489	LOC134145	NM_199133	chr6	10156242	10181166
1490	RORA	NM_134261	chr7	38916491	39100392
1491	VAX1	NM_199131	chr9	116749436	116759205
1492	C7orf46	NM_199136	chr3	102538231	102564920
1493	SLC26A7	NM_134266	chr8	93880117	94021320
1494	WSB1	NM_134265	chr16	22469622	22489375
1495	FOXD4L2	NM_199135	chr15	77081522	77083716
1496	SMTN	NM_134269	chr10	74962083	74985304
1497	XAF1	NM_199139	chr16	6465475	6485073
1498	FAM55D	NM_017678	chr14	113034856	113059935
1499	BCAS3	NM_017679	chr16	45097306	45841766
1500	VPS11	NM_021729	chr14	117473747	117488509
1501	OTX2	NM_021728	chr7	119819671	119829370
1502	OTUB1	NM_017670	chr14	10436901	10448890
1503	FERMT1	NM_017671	chr10	39376429	39431533
1504	ADAM22	NM_021721	chr3	129081035	129307064
1505	C1orf26	NM_017673	chr1	185408453	185535196
1506	FADS3	NM_021727	chr14	12137163	12155266
1507	PCDH24	NM_017675	chr6	173032107	173082298
1508	GIN1	NM_017676	chr6	99335128	99368737
1509	NR1D1	NM_021724	chr16	50197560	50205741
1510	TGFB3	NM_003239	chr7	139100041	139124159
1511	TGFB2	NM_003238	chr1	151988840	152081638
1512	TG	NM_003235	chr8	135429107	135702481
1513	TFRC	NM_003234	chr2	189374271	189407374
1514	PCMTD2	NM_001104925	chr10	58395	74299
1515	TGFA	NM_003236	chr13	70764027	70872034
1516	CEP63	NM_001042400	chr2	153187098	153265001
1517	USP44	NM_001042403	chr11	96740051	96756641
1518	ASAHL	NM_001042402	chr5	53640777	53661299
1519	CEP170	NM_001042405	chr1	213853685	213983178
1520	CEP170	NM_001042404	chr1	213853685	213983178
1521	HMGCLL1	NM_001042406	chr4	55081586	55227620
1522	IKBKG	NM_001099856	chrX	152562289	152593407
1523	PCBP1	NM_006196	chr6	25820661	25821953
1524	PRAMEF14	NM_001099854	chr1	15903879	15912127
1525	DYRK2	NM_003583	chr11	64638923	64652908
1526	DYRK3	NM_003582	chr1	163715518	163729502
1527	NCK2	NM_003581	chr13	105621816	105773423
1528	SLC39A11	NM_139177	chr16	67885100	68347642
1529	C16orf71	NM_139170	chr20	4899153	4919996
1530	STARD6	NM_139171	chr18	47576551	47610386
1531	TMEM190	NM_139172	chr19	61399006	61400649
1532	DUSP11	NM_003584	chr13	73999689	74018476
1533	PRAMEF20	NM_001099852	chr1	15987141	16054632
1534	CUL4A	NM_003589	chr17	93329725	93386890
1535	CUL4B	NM_003588	chrX	118730156	118782065
1536	ALKBH3	NM_139178	chr14	28190329	28230904
1537	DAGLB	NM_139179	chr3	44623409	44652870
1538	TTC7A	NM_020458	chr13	47063916	47196693
1539	PAIP2B	NM_020459	chr13	71445543	71484030
1540	PA2G4	NM_006191	chr11	53160743	53170465
1541	ATP8B2	NM_020452	chr1	132864343	132889387
1542	ATP10D	NM_020453	chr5	42713401	42827851
1543	SEPN1	NM_020451	chr1	28405887	28423960
1544	C13orf1	NM_020456	chr17	28726383	28742718
1545	THAP11	NM_020457	chr20	66172484	66174353
1546	GPR126	NM_020455	chr4	121261451	121396233
1547	MAGEA10	NM_021048	chrX	150225656	150229623
1548	MAGEA5	NM_021049	chrX	150205485	150209464
1549	TCEAL1	NM_004780	chrX	102175179	102177149
1550	IL13	NM_002188	chr6	129065654	129068744
1551	IL15RA	NM_002189	chr9	6217369	6253159
1552	IL6ST	NM_002184	chr6	53595697	53630867
1553	IL7R	NM_002185	chr6	35608032	35627745
1554	IL9R	NM_002186	chrX	153917699	153929079
1555	IL12B	NM_002187	chr6	155728884	155744547
1556	IGHMBP2	NM_002180	chr14	5797228	5834085
1557	IHH	NM_002181	chr12	82907820	82913853
1558	IL1RAP	NM_002182	chr2	182836884	182975203
1559	MTUS1	NM_001001931	chr8	17530917	17600379
1560	PAX2	NM_003989	chr9	100353212	100437217
1561	BAZ1B	NM_032408	chr3	50954456	51038186
1562	PINK1	NM_032409	chr1	23299008	23316495
1563	PCDHGC4	NM_032406	chr6	137880354	137882968
1564	PCDHGC5	NM_032407	chr6	137884425	137887051
1565	TMPRSS3	NM_032404	chr3	4272484	4288941
1566	TMPRSS3	NM_032405	chr3	4265151	4278958
1567	PCDHGC3	NM_032402	chr6	137870583	137873376
1568	PCDHGC3	NM_032403	chr6	137870583	137908104
1569	TMPRSS3	NM_032401	chr3	4271578	4288941
1570	SLC4A1AP	NM_018158	chr13	27644281	27675961
1571	NUDT11	NM_018159	chrX	49159320	49165596
1572	C1orf164	NM_018150	chr1	47329338	47577468
1573	RIF1	NM_018151	chr12	15053043	15115081
1574	ANTXR1	NM_018153	chr13	69239663	69384500
1575	ASF1B	NM_018154	chr19	13807312	13823278
1576	SLC25A36	NM_018155	chr2	146847361	146885515
1577	VPS13D	NM_018156	chr1	15359909	15628107
1578	RIC8B	NM_018157	chr11	107847319	108073434
1579	LAMP1	NM_005561	chr17	93423719	93451564
1580	EZR	NM_003379	chr4	104112174	104167213
1581	FBRS	NM_001105079	chr20	28733760	28740123
1582	EVI1	NM_001105077	chr2	117883888	117945928
1583	HIST1H1A	NM_005325	chr4	26010495	26011260
1584	H3F3B	NM_005324	chr16	71091941	71095302
1585	HADH	NM_005327	chr5	100918070	100965417
1586	COLQ	NM_080538	chr2	157780305	157829776
1587	HIST1H1E	NM_005321	chr4	26148020	26148806
1588	HIST1H1D	NM_005320	chr4	26227887	26228661
1589	HIST1H1T	NM_005323	chr4	26100595	26101319
1590	HIST1H1B	NM_005322	chr4	27643770	27644559
1591	HAS3	NM_005329	chr20	67482412	67493123
1592	HAS2	NM_005328	chr8	124197315	124224554
1593	KCNC1	NM_001112741	chr14	54152123	54200482
1594	CRIPAK	NM_175918	chr1	2547419	2547704
1595	LRRC29	NM_012163	chr20	65506902	65527391
1596	FBXL6	NM_012162	chr8	146980519	146983670
1597	FBXL5	NM_012161	chr5	10399414	10442422
1598	FBXL4	NM_012160	chr4	94821490	94896287
1599	FBXO11	NM_012167	chr13	47971142	48061254
1600	FBXO10	NM_012166	chr15	39850435	39917749
1601	FBXW2	NM_012164	chr15	15218112	15255049
1602	VDAC1	NM_003374	chr6	130376699	130398435
1603	FBXO2	NM_012168	chr1	14744095	14750524
1604	CHRFAM7A	NM_139320	chr7	10444147	10459771
1605	VEGFA	NM_003376	chr4	43682533	43699104
1606	VEGFB	NM_003377	chr14	10190245	10194050
1607	SYTL2	NM_206928	chr14	84021094	84053743
1608	SYTL2	NM_206929	chr14	84021094	84046686
1609	TAC4	NM_170685	chrX	91498410	91499025
1610	CA12	NM_206925	chr7	41694321	41753949
1611	SEPN1	NM_206926	chr1	28405887	28423960
1612	SYTL2	NM_206927	chr14	84021094	84053743
1613	MAMDC4	NM_206920	chr15	1397076	1405484
1614	C6orf204	NM_206921	chr4	145345523	145495369
1615	P2RX2	NM_170683	chr11	133930942	133934367
1616	P2RX2	NM_170682	chr11	133930942	133934367
1617	LRAT	NM_004744	chr5	146954374	146963521
1618	DLGAP2	NM_004745	chr8	1332423	1541400
1619	DLGAP1	NM_004746	chr18	10318073	10682508
1620	CXCL1	NM_001511	chr5	55806898	55808741
1621	GTF2H3	NM_001516	chr11	124915735	124927194
1622	GTF2H4	NM_001517	chr4	30483417	30489313
1623	MAGI1	NM_004742	chr2	70382846	71051611
1624	GTF2H2	NM_001515	chr6	67436659	67475962
1625	GTF2I	NM_001518	chr3	52139120	52215638
1626	BRF1	NM_001519	chr7	168570158	168647447
1627	CCPG1	NM_004748	chr7	33702510	33753679
1628	TBRG4	NM_004749	chr3	81235752	81247464
1629	CXCR4	NM_001008540	chr13	116019362	116021275
1630	MXI1	NM_001008541	chr9	109900330	109978817
1631	PPAPDC1A	NM_001030059	chr9	120083459	120219935
1632	IKZF2	NM_016260	chr12	76795861	76949362
1633	TUBD1	NM_016261	chr16	44104804	44138790
1634	TUBE1	NM_016262	chr4	151855711	151872391
1635	FZR1	NM_016263	chr19	3359910	3375569
1636	ZNF44	NM_016264	chr19	11549527	12142720
1637	ZNF12	NM_016265	chr3	44932939	44951404
1638	VGLL1	NM_016267	chrX	134590053	134616045
1639	LEF1	NM_016269	chr5	100975189	101096838
1640	CNRIP1	NM_001111101	chr13	68551880	68584596
1641	PDCD10	NM_007217	chr2	119382463	119433922
1642	HPS5	NM_007216	chr14	53577273	53622236
1643	POLG2	NM_007215	chr16	60036209	60042500
1644	SEC63	NM_007214	chr4	103880295	103966027
1645	PRAF2	NM_007213	chrX	46931629	46934597
1646	RNF2	NM_007212	chr1	185590648	185645924
1647	RASSF8	NM_007211	chr11	26272349	26345608
1648	GALNT6	NM_007210	chr11	48501288	48541132
1649	RNF24	NM_007219	chr10	37269098	37360125
1650	RNF139	NM_007218	chr8	127054461	127068277
1651	GYG2	NM_003918	chrX	454167	486812
1652	SGCE	NM_003919	chr3	122605784	122677653
1653	BUD31	NM_003910	chr3	46619509	46629369
1654	PRPF4B	NM_003913	chr4	3885015	3928613
1655	CCNA1	NM_003914	chr17	15682040	15692550
1656	CPNE1	NM_003915	chr10	28878424	28907700
1657	AP1S2	NM_003916	chrX	13586242	13615235
1658	AP1G2	NM_003917	chr7	86398788	86407347
1659	C7orf10	NM_024728	chr3	85481082	86221352
1660	MYH14	NM_024729	chr19	56406311	56511281
1661	ZFHX4	NM_024721	chr8	79151197	79339841
1662	ACBD4	NM_024722	chr16	55232257	55241035
1663	CCDC82	NM_024725	chr14	94907201	94937592
1664	IQCA	NM_024726	chr12	100201377	100368514
1665	LRRC31	NM_024727	chr2	117148858	117180005
1666	CPXM2	NM_198148	chr9	123345447	123491576
1667	SESN3	NM_144665	chr14	93741087	93798666
1668	MYO1C	NM_001080779	chr16	1255860	1287595
1669	KIR2DL4	NM_001080770	chr19	60854041	60880016
1670	KIR2DL4	NM_001080772	chr19	60854041	60880016
1671	MAB21L2	NM_006439	chr5	142813240	142815784
1672	ZFP3	NM_153018	chr16	4875096	4880039
1673	TMEM74	NM_153015	chr8	111196840	111201282
1674	C5orf33	NM_153013	chr6	35978740	36024288
1675	TMEM29	NM_014138	chrX	51244968	51246406
1676	SCN11A	NM_014139	chr2	97575803	97685205
1677	TA-NFKBH	NM_139239	chr19	42371735	42384004
1678	NOL6	NM_139235	chr15	43746866	43759346
1679	THAP8	NM_152658	chr19	42525221	42545224
1680	GGN	NM_152657	chr19	44716210	44719941
1681	DAND5	NM_152654	chr19	12639852	12645234
1682	ZNF585A	NM_152655	chr19	43562811	43587562
1683	ZNF553	NM_152652	chr20	28451682	28455157
1684	UBE2E2	NM_152653	chr2	165501558	165885639
1685	PARL	NM_001037639	chr2	102786984	102840729
1686	BTF3	NM_001037637	chr6	69685273	69692539
1687	SIL1	NM_001037633	chr6	135364259	135605918
1688	CTLA4	NM_001037631	chr12	67737312	67743434
1689	APCS	NM_001639	chr1	138201491	138202538
1690	CDC42SE1	NM_020239	chr1	129469085	129477738
1691	AOAH	NM_001637	chr3	89521377	89717970
1692	AMPH	NM_001635	chr3	87640049	87887881
1693	AMD1	NM_001634	chr3	60174384	60178031
1694	OR2W5	NM_001004698	chr1	209497565	209498527
1695	AMBP	NM_001633	chr15	22051193	22069393
1696	OR2Z1	NM_001004699	chr1	208031584	208601073
1697	C17orf48	NM_020233	chr16	10455822	10462444
1698	ALPI	NM_001631	chr12	96240253	96283304
1699	KTELC1	NM_020231	chr2	39501079	39525288
1700	OR2T29	NM_001004694	chr1	208605037	209042724
1701	SEC31A	NM_001077208	chr5	46676613	46758347
1702	GNG4	NM_001098722	chr1	221361091	221455453
1703	OR2M5	NM_001004690	chr1	208668133	208669069
1704	KIAA1429	NM_183009	chr8	97087472	97129633
1705	UBXD5	NM_183008	chr1	28900309	28926393
1706	RPP38	NM_183005	chr9	15394435	15401397
1707	EIF5	NM_183004	chr7	166667371	166674709
1708	TMEM176B	NM_001101311	chr3	187749901	187759422
1709	DLGAP4	NM_183006	chr10	27967465	28040643
1710	SHC1	NM_183001	chr1	133506874	133514185
1711	SLC8A3	NM_183002	chr7	133171983	133313096
1712	PPA1	NM_021129	chr9	66778912	66808479
1713	POLR2L	NM_021128	chr14	650864	653616
1714	PMAIP1	NM_021127	chr18	53156006	53160287
1715	MPST	NM_021126	chr10	80920782	80931248
1716	EEF1B2	NM_021121	chr12	70037612	70040932
1717	DLG3	NM_021120	chrX	69418270	69476202
1718	GAGE7	NM_021123	chrX	47167450	47248890
1719	TMEM198	NM_001005209	chr12	83392087	83398647
1720	TRIM37	NM_001005207	chr16	43229147	43353992
1721	OR8U1	NM_001005204	chr14	16781392	16790038
1722	OR8J1	NM_001005205	chr14	16802972	16803916
1723	OR8K3	NM_001005202	chr14	16842589	16843510
1724	OR8S1	NM_001005203	chr11	45631534	45634031
1725	OR8H2	NM_001005200	chr14	16948274	16949211
1726	OR8H3	NM_001005201	chr14	16948272	16949211
1727	HARS2	NM_012208	chr6	137092410	137100642
1728	GNG3	NM_012202	chr14	11377096	11378570
1729	GRHPR	NM_012203	chr15	39997204	40004391
1730	B3GAT3	NM_012200	chr14	11469485	11476895
1731	GLG1	NM_012201	chr20	72547680	72702549
1732	HAVCR1	NM_012206	chr6	153396425	153426342
1733	HNRPH3	NM_012207	chr9	68908287	68919134
1734	GTF3C4	NM_012204	chr15	5950369	5971206
1735	HAAO	NM_012205	chr13	42885514	42910481
1736	LSM14B	NM_144703	chr10	2410815	2422873
1737	SNRPD1	NM_006938	chr18	14605468	14622039
1738	IL23R	NM_144701	chr1	69956457	70042874
1739	PROM2	NM_144707	chr13	96360538	96377406
1740	C2orf15	NM_144706	chr13	99064433	99073464
1741	KRT28	NM_181535	chr16	50909066	50917176
1742	KRT25	NM_181534	chr16	50865712	50872652
1743	SLC2A3	NM_006931	chr11	8298457	8315864
1744	SKP1	NM_006930	chr6	130563119	130582903
1745	KRT26	NM_181539	chr16	50883910	50889889
1746	GJC3	NM_181538	chr3	47200372	47200994
1747	SLC6A9	NM_006934	chr1	46920644	46941691
1748	SUMO2	NM_006937	chr16	70461313	70477834
1749	SUMO3	NM_006936	chr3	1888070	1900765
1750	PPAPDC2	NM_203453	chr15	72546167	72549121
1751	LOC400120	NM_203451	chr17	15903921	15927797
1752	CISH	NM_145071	chr2	85802614	85807671
1753	PPIE	NM_203457	chr1	42616835	42632505
1754	PPIE	NM_203456	chr1	42616835	42631853
1755	HTRA2	NM_145074	chr13	74759742	74763865
1756	APOBEC4	NM_203454	chr1	187002964	187010277
1757	CAMSAP1L1	NM_203459	chr1	169633145	169750596
1758	NOTCH2NL	NM_203458	chr1	122914770	122991711
1759	RTN4	NM_207521	chr13	55264615	55342946
1760	RTN4	NM_207520	chr13	55264615	55344347
1761	ABCC9	NM_020298	chr11	22163025	22291606
1762	LSS	NM_001001438	chr3	557357	596891
1763	MED27	NM_004269	chr15	6597075	6813852
1764	MED17	NM_004268	chr14	92341452	92371596
1765	CCL4L1	NM_001001435	chr16	31391597	31393392
1766	FADS2	NM_004265	chr14	12160945	12201658
1767	MED21	NM_004264	chr11	27318584	27331597
1768	TNNT2	NM_001001431	chr1	169121661	169140269
1769	TNNT2	NM_001001430	chr1	169121661	169140269
1770	SEP15	NM_004261	chr1	89558060	89607954
1771	TNNT2	NM_001001432	chr1	169121661	169140269
1772	ATP6V0E2	NM_001100592	chr3	187172636	187180199
1773	KIAA0232	NM_001100590	chr5	1919699	2017472
1774	LRRK2	NM_198578	chr11	37105630	37250194
1775	SNRK	NM_001100594	chr2	93234048	93297413
1776	FAM33A	NM_001100595	chr16	43357079	43399945
1777	ZNF707	NM_001100598	chr8	146305795	146316168
1778	AGRN	NM_198576	chr1	4095151	4131051
1779	C7orf52	NM_198571	chr3	48456365	48457947
1780	VWC2	NM_198570	chr3	76478849	76628458
1781	C9orf165	NM_198573	chr15	42992272	42994256
1782	SPATC1	NM_198572	chr8	146653453	146659962
1783	ZXDC	NM_025112	chr2	46213349	46250727
1784	C13orf18	NM_025113	chr17	25223960	25269534
1785	CEP290	NM_025114	chr11	89171811	89266165
1786	C8orf41	NM_025115	chr8	33808141	33821883
1787	MORC4	NM_001085354	chrX	105690631	105750284
1788	BTLA	NM_001085357	chr2	32560859	32597356
1789	PALM2-AKAP2	NM_147150	chr15	26024770	26420578
1790	KAAG1	NM_181337	chr4	24368094	24369476
1791	IL24	NM_181339	chr1	163452901	163459568
1792	C20orf141	NM_080739	chr10	36125659	36126480
1793	EDARADD	NM_080738	chr1	220546865	220621201
1794	CFL2	NM_021914	chr7	97671761	97675107
1795	ZNF69	NM_021915	chr19	11680227	11703939
1796	ZNF70	NM_021916	chr8	147532784	147618154
1797	HOM-TES-103	NM_080731	chr11	6691145	6700468
1798	HOM-TES-103	NM_080730	chr11	6691145	6707500
1799	GABRB3	NM_021912	chr7	5459986	5686851
1800	AXL	NM_021913	chr19	47617397	47652246
1801	GLYATL2	NM_145016	chr14	14708395	14717280
1802	FLJ23861	NM_152519	chr12	73801904	73941722
1803	DUSP18	NM_152511	chr10	74523128	74525185
1804	HORMAD2	NM_152510	chr10	73936228	74026716
1805	MEI1	NM_152513	chr10	85647364	85751559
1806	ENTHD1	NM_152512	chr10	83676566	83825036
1807	CKAP2L	NM_152515	chr13	112103359	112129782
1808	TTC30B	NM_152517	chr12	41167933	41170580
1809	COMMD1	NM_152516	chr13	62116758	62339620
1810	GDF7	NM_182828	chr13	20592070	20596910
1811	FLJ41766	NM_001101368	chr20	20176829	20195467
1812	FAM96B	NM_016062	chr20	65222608	65224934
1813	ITGB1BP1	NM_022334	chr13	9501182	9518439
1814	RAB38	NM_022337	chr14	86312787	86375016
1815	EDAR	NM_022336	chr13	108705792	108801246
1816	GLRX2	NM_016066	chr1	177494167	177504082
1817	MRPS18C	NM_016067	chr5	46077642	46083680
1818	MRPS16	NM_016065	chr9	63690961	63694500
1819	FIS1	NM_016068	chr3	48530444	48535772
1820	Magmas	NM_016069	chr20	4488197	4499559
1821	C11orf24	NM_022338	chr5	145297122	145298952
1822	BICD1	NM_001714	chr11	32189232	32454817
1823	BHMT	NM_001713	chr6	75340250	75361308
1824	ARSE	NM_000047	chrX	567188	595357
1825	PTGFR	NM_000959	chr1	81314642	81364725
1826	PTGER4	NM_000958	chr6	40524980	40538814
1827	RAD51	NM_133487	chr7	19063180	19101758
1828	PTGER1	NM_000955	chr19	14181694	14184559
1829	PTGDS	NM_000954	chr15	1275959	1280006
1830	PTGER3	NM_000957	chr1	73595952	73806723
1831	PTGER2	NM_000956	chr7	115282344	115296599
1832	PRRG2	NM_000951	chr19	55855294	55857701
1833	ARG1	NM_000045	chr4	132292846	132303978
1834	PTGDR	NM_000953	chr7	115246976	115255981
1835	PTAFR	NM_000952	chr1	30837372	30867895
1836	FAS	NM_000043	chr9	88573514	88598400
1837	TADA3L	NM_133480	chr2	51202708	51211238
1838	MGC33657	NM_001029996	chr13	125716290	125829741
1839	ZNF181	NM_001029997	chr19	41101714	41109590
1840	METT11D1	NM_001029991	chr7	83702040	83709109
1841	ASL	NM_000048	chr3	58835291	58853620
1842	SLC10A7	NM_001029998	chr5	138409518	138664833
1843	MGC26718	NM_001029999	chr10	60980928	60986913
1844	GLT8D3	NM_173601	chr11	39004927	39066673
1845	DIP2B	NM_173602	chr11	47648886	47901830
1846	KCNRG	NM_173605	chr17	28833144	28839152
1847	C14orf24	NM_173607	chr7	98002789	98042201
1848	C14orf80	NM_173608	chr7	168856067	168863792
1849	C15orf21	NM_173609	chr7	23907628	23909197
1850	CD151	NM_139030	chr14	646905	649554
1851	MAPK7	NM_139033	chr16	18928660	18934422
1852	MAPK7	NM_139032	chr16	18928660	18934422
1853	SMARCA1	NM_139035	chrX	127683501	127759873
1854	MAPK7	NM_139034	chr16	18929400	18934422
1855	ARFGAP1	NM_175609	chr10	1068415	1087083
1856	GAMT	NM_138924	chr19	1165134	1168081
1857	SON	NM_138927	chr3	12983709	13017225
1858	TAF1	NM_138923	chrX	70268441	70364855
1859	MOCS1	NM_138928	chr4	39740015	39762992
1860	DIABLO	NM_138929	chr11	123453736	123473427
1861	RCAN2	NM_005822	chr4	46067543	46159912
1862	MSLN	NM_005823	chr20	758042	763745
1863	HNRNPR	NM_005826	chr1	25910051	25944478
1864	SLC35B1	NM_005827	chr16	33934517	33940967
1865	LRRC17	NM_005824	chr3	140396056	140428481
1866	WDR68	NM_005828	chr16	59071646	59107300
1867	AP3S2	NM_005829	chr7	69464320	69528397
1868	EDF1	NM_003792	chr15	1391499	1395801
1869	CTSF	NM_003793	chr14	7888588	7893984
1870	TNFRSF25	NM_003790	chr1	9478680	9483697
1871	MBTPS1	NM_003791	chr20	82182966	82249110
1872	C19orf2	NM_003796	chr19	36405275	36478788
1873	EED	NM_003797	chr14	84571840	84607811
1874	SNX4	NM_003794	chr2	45429996	45508577
1875	SNX3	NM_003795	chr4	155616852	155666837
1876	CTNNAL1	NM_003798	chr15	27199545	27272268
1877	RNMT	NM_003799	chr18	962933	1003888
1878	LSM14A	NM_015578	chr19	40724749	40786212
1879	TNRC15	NM_015575	chr12	96584320	96752609
1880	RAI14	NM_015577	chr6	34423494	34598102
1881	ERC2	NM_015576	chr2	79890463	80864734
1882	SENP6	NM_015571	chr4	71748278	71855188
1883	AUTS2	NM_015570	chr3	54790662	55991851
1884	MSR1	NM_002445	chr8	16005428	16058771
1885	MSN	NM_002444	chrX	64229755	64305155
1886	PRSS27	NM_031948	chr20	2851239	2859278
1887	MAP3K10	NM_002446	chr19	46548395	46571835
1888	MSH5	NM_002441	chr4	31386657	31408436
1889	MSH4	NM_002440	chr1	78600151	78715021
1890	MSMB	NM_002443	chr9	46601521	46613892
1891	MSI1	NM_002442	chr11	121348172	121375330
1892	CDCA7	NM_031942	chr12	36974968	36989470
1893	TM2D2	NM_031940	chr8	39469110	39476913
1894	USHBP1	NM_031941	chr19	16804797	16818838
1895	CENTG3	NM_031946	chr3	188034084	188090798
1896	MSX1	NM_002448	chr5	3882262	3886728
1897	MIXL1	NM_031944	chr1	144158943	144161095
1898	TSPAN10	NM_031945	chr16	77108547	77114636
1899	TRIM13	NM_005798	chr17	28814578	28836686
1900	TRIM10	NM_052828	chr4	29732727	29741574
1901	CDK2	NM_052827	chr11	53017984	53024046
1902	MPHOSPH6	NM_005792	chr20	80286316	80307489
1903	NME6	NM_005793	chr2	88195847	88203411
1904	DHRS2	NM_005794	chr7	86487374	86494235
1905	CALCRL	NM_005795	chr12	50978594	51022457
1906	NUTF2	NM_005796	chr20	66196789	66204131
1907	MPZL2	NM_005797	chr14	116636458	116647000
1908	ALDH4A1	NM_170726	chr1	21516709	21549265
1909	PKHD1	NM_170724	chr4	51395900	51750796
1910	PGBD2	NM_170725	chr1	207770694	207789102
1911	NLRX1	NM_170722	chr14	117578131	117594118
1912	CDY1	NM_170723	chr4	4766089	4828164
1913	KCNJ14	NM_170720	chr19	54762184	54766664
1914	MSI2	NM_170721	chr16	41480311	41860702
1915	MFN1	NM_033540	chr2	107413283	107456984
1916	SYS1	NM_033542	chr10	19085239	19090715
1917	CEACAM21	NM_033543	chr19	48083231	48137600
1918	RCCD1	NM_033544	chr7	7078256	7173294
1919	MRLC2	NM_033546	chr18	10892505	10908925
1920	INTS4	NM_033547	chr14	76072593	76184083
1921	TRIM41	NM_033549	chr6	177907645	177921200
1922	CAV2	NM_001233	chr3	153851648	153860785
1923	CASQ2	NM_001232	chr1	118681709	118751592
1924	CASQ1	NM_001231	chr1	138817264	138823716
1925	CASP10	NM_001230	chr12	64934461	64975493
1926	CCNA2	NM_001237	chr5	114185327	114191613
1927	CBR3	NM_001236	chr3	10435849	10447924
1928	SERPINH1	NM_001235	chr14	73742124	73752802
1929	CAV3	NM_001234	chr2	52254565	52267455
1930	CCNH	NM_001239	chr6	83641229	83659911
1931	CCNE1	NM_001238	chr19	36255066	36266020
1932	CDKN1C	NM_000076	chr14	2892614	2894726
1933	CNGB3	NM_019098	chr8	89153250	89311550
1934	C1orf183	NM_019099	chr1	114732217	114745673
1935	UGT1A3	NM_019093	chr12	97600338	97651514
1936	KIAA1383	NM_019090	chr1	224175582	224181028
1937	PLEKHA3	NM_019091	chr12	42131587	42156543
1938	GTPBP2	NM_019096	chr4	43521008	43529654
1939	NUDT4	NM_019094	chr11	94604810	94630004
1940	CRLS1	NM_019095	chr10	39308602	39341414
1941	OR11A1	NM_013937	chr4	29208770	29211383
1942	OR12D2	NM_013936	chr4	29163308	29164231
1943	OR10H2	NM_013939	chr19	15379793	15380719
1944	OR10H3	NM_013938	chr19	15359754	15360703
1945	ATP5J2	NM_001003713	chr3	46664930	46673180
1946	FARSA	NM_004461	chr19	12593767	12604762
1947	FAP	NM_004460	chr12	25743617	25815218
1948	FGD1	NM_004463	chrX	52765146	52817429
1949	FDFT1	NM_004462	chr8	8901024	8935573
1950	FGF10	NM_004465	chr6	44387645	44469506
1951	FGF5	NM_004464	chr5	49297562	49321455
1952	FGL1	NM_004467	chr8	17746359	17775872
1953	GCLC	NM_001498	chr4	53116427	53164057
1954	B4GALT1	NM_001497	chr15	44063350	44121636
1955	FHL3	NM_004468	chr1	40873209	40875810
1956	GFRA2	NM_001495	chr8	21605316	21717700
1957	GDI2	NM_001494	chr9	6039746	6088786
1958	GDI1	NM_001493	chrX	152459797	152466461
1959	GDF1	NM_001492	chr19	18499771	18525715
1960	GCNT2	NM_001491	chr4	10498631	10573480
1961	GCNT1	NM_001490	chr15	85213466	85257291
1962	SFTPB	NM_000542	chr13	86233349	86242393
1963	SMPD1	NM_000543	chr14	65807871	65812425
1964	RYR1	NM_000540	chr19	44767248	44920455
1965	SAG	NM_000541	chr12	97194529	97236051
1966	TP53	NM_000546	chr16	7399053	7418100
1967	TPO	NM_000547	chr13	1369226	1451718
1968	TAP2	NM_000544	chr4	32521325	32535050
1969	HNF1A	NM_000545	chr11	122017410	122040565
1970	TSC2	NM_000548	chr20	2038349	2080036
1971	TSHB	NM_000549	chr1	118007927	118012278
1972	OR1A2	NM_012352	chr16	2914862	2915789
1973	FKBP14	NM_017946	chr3	96176423	96189202
1974	MOCOS	NM_017947	chr18	29133174	29188881
1975	USP47	NM_017944	chr14	59955305	60071685
1976	OR1C1	NM_012353	chr1	209227844	209228782
1977	PROZ	NM_003891	chr17	93271898	93286263
1978	FBXO34	NM_017943	chr7	118292713	118374943
1979	NBPF1	NM_017940	chr1	19275952	19315425
1980	C17orf80	NM_017941	chr16	68488260	68505332
1981	ARHGEF7	NM_003899	chr17	91148343	91294187
1982	SYNJ2	NM_003898	chr4	104831215	104944485
1983	NOL8	NM_017948	chr15	104201330	104230380
1984	CUEDC1	NM_017949	chr16	42090740	42130678
1985	TRPV5	NM_019841	chr3	180549649	180574601
1986	EIF4ENIF1	NM_019843	chr10	75333027	75390178
1987	ZMYND10	NM_015896	chr2	86069193	86073886
1988	PIAS4	NM_015897	chr19	3852690	3881790
1989	STMN3	NM_015894	chr10	704091	716368
1990	GMNN	NM_015895	chr4	24782293	24793393
1991	GALNAC4S-6ST	NM_015892	chr9	123609824	123647427
1992	PRLH	NM_015893	chr12	101415803	101416398
1993	CDC40	NM_015891	chr4	153728497	153778614
1994	C9orf152	NM_001012993	chr15	25991048	25999802
1995	ARL13A	NM_001012990	chrX	99678502	99697867
1996	LOC400506	NM_001012991	chr20	18685746	18695284
1997	ZBTB7A	NM_015898	chr19	3889797	3910877
1998	PLEKHA9	NM_015899	chr3	96117622	96151231
1999	ARFGAP2	NM_032389	chr14	24946083	24958778
[truncated: 22,981 more rows]
