# Supplementary material for: Methodology and software to detect viral integration site hot-spots
Source: BMC Bioinformatics. 2011 Sep 14;12:367. doi: 10.1186/1471-2105-12-367 (PMC3203353; doi:10.1186/1471-2105-12-367)
Supplement: Additional file 5 — R software and tutorial for running the CIS, z-threshold and BCP hot-spot analyses. This file contains R code and data sets to recreate the figures and table data presented in the paper. There are also instructions on how to change parameters to analyze other VIS data sets. See the 'README.txt' file for details. [file 1471-2105-12-367-S5.ZIP › software/human_genes_hg18_refseq.txt]

hg18.kgXref.geneSymbol	hg18.kgXref.refseq	X.hg18.knownGene.chrom	hg18.knownGene.txStart	hg18.knownGene.txEnd
28	OR4F5	NM_001005484	chr1	55424	59692
29	OR4F5	NM_001005484	chr1	58953	59871
40	OR4F16	NM_001005277	chr1	357521	358460
48	OR4F16	NM_001005277	chr1	610958	611897
64	LOC643837	NR_015368	chr1	752926	779603
69	SAMD11	NM_152486	chr1	850983	869824
70	SAMD11	NM_152486	chr1	861014	869824
72	NOC2L	NM_015658	chr1	869445	883781
73	NOC2L	NM_015658	chr1	869445	884542
74	NOC2L	NM_015658	chr1	869445	884542
77	KLHL17	NM_198317	chr1	885829	890958
79	PLEKHN1	NM_032129	chr1	891739	900347
80	PLEKHN1	NM_032129	chr1	891739	900347
81	PLEKHN1	NM_032129	chr1	891739	900347
84	HES4	NM_021170	chr1	924206	925333
85	ISG15	NM_005101	chr1	938709	939782
86	AGRN	NM_198576	chr1	945365	981355
89	C1orf159	NM_017891	chr1	1007060	1012447
92	C1orf159	NM_017891	chr1	1007060	1017417
93	C1orf159	NM_017891	chr1	1007060	1031370
94	C1orf159	NM_017891	chr1	1007060	1041599
95	C1orf159	NM_017891	chr1	1007060	1041599
101	TTLL10	NM_153254	chr1	1104939	1111104
102	TTLL10	NM_153254	chr1	1099145	1123176
103	TNFRSF18	NM_004195	chr1	1128750	1130923
104	TNFRSF18	NM_148902	chr1	1128750	1131952
105	TNFRSF18	NM_004195	chr1	1128750	1131952
106	TNFRSF18	NM_148901	chr1	1128750	1131952
107	TNFRSF4	NM_003327	chr1	1136568	1139375
111	SDF4	NM_016176	chr1	1142150	1157310
112	SDF4	NM_016547	chr1	1142150	1157310
113	SDF4	NM_016176	chr1	1142150	1157310
115	B3GALT6	NM_080605	chr1	1157491	1160283
116	FAM132A	NM_001014980	chr1	1167695	1171965
117	UBE2J2	NM_194458	chr1	1179154	1193235
118	UBE2J2	NM_194458	chr1	1179154	1199051
119	UBE2J2	NM_194315	chr1	1179154	1199097
120	UBE2J2	NM_058167	chr1	1179154	1199097
121	UBE2J2	NM_194458	chr1	1179154	1199097
122	UBE2J2	NM_194457	chr1	1179154	1199097
125	SCNN1D	NM_002978	chr1	1205678	1217272
127	SCNN1D	NM_002978	chr1	1207438	1217272
129	ACAP3	NM_030649	chr1	1218806	1224198
130	ACAP3	NM_030649	chr1	1218806	1228524
131	ACAP3	NM_030649	chr1	1218806	1231172
132	ACAP3	NM_030649	chr1	1218806	1233132
134	PUSL1	NM_153339	chr1	1233856	1236920
137	CPSF3L	NM_017871	chr1	1236827	1249909
139	CPSF3L	NM_017871	chr1	1236827	1249909
141	CPSF3L	NM_017871	chr1	1236827	1249909
142	CPSF3L	NM_017871	chr1	1236827	1249909
148	GLTPD1	NM_001029885	chr1	1250005	1254139
149	TAS1R3	NM_152228	chr1	1256588	1259707
150	DVL1	NM_004421	chr1	1260520	1265420
153	DVL1	NM_004421	chr1	1260520	1274355
155	MXRA8	NM_032348	chr1	1277933	1283778
156	MXRA8	NM_032348	chr1	1277933	1283778
157	MXRA8	NM_032348	chr1	1277934	1283778
158	MXRA8	NM_032348	chr1	1277934	1283778
159	MXRA8	NM_032348	chr1	1277933	1287020
160	AURKAIP1	NM_017900	chr1	1298972	1300109
161	AURKAIP1	NM_001127230	chr1	1298972	1300425
162	AURKAIP1	NM_001127229	chr1	1298972	1300443
163	AURKAIP1	NM_017900	chr1	1298972	1300681
165	CCNL2	NM_030937	chr1	1310953	1318046
168	CCNL2	NM_001039577	chr1	1310953	1324553
169	CCNL2	NM_030937	chr1	1310953	1324553
171	CCNL2	NM_001039577	chr1	1310953	1324553
176	MRPL20	NM_017971	chr1	1327138	1332556
179	VWA1	NM_199121	chr1	1364328	1365030
180	VWA1	NM_199121	chr1	1360771	1366009
181	VWA1	NM_022834	chr1	1360771	1366009
183	ATAD3C	NM_001039211	chr1	1387842	1395401
185	ATAD3B	NM_031921	chr1	1397026	1421445
186	ATAD3B	NM_031921	chr1	1403079	1421445
187	ATAD3B	NM_031921	chr1	1415323	1421445
188	ATAD3A	NM_018188	chr1	1437417	1459927
189	ATAD3A	NM_018188	chr1	1437417	1459927
190	ATAD3A	NM_018188	chr1	1437772	1459927
192	C1orf70	NM_001114748	chr1	1460020	1465603
193	SSU72	NM_014188	chr1	1466915	1500125
194	SSU72	NM_014188	chr1	1468422	1500125
197	MIB2	NM_080875	chr1	1541147	1554809
198	MIB2	NM_080875	chr1	1540746	1555848
199	MIB2	NM_080875	chr1	1540746	1555848
200	MIB2	NM_080875	chr1	1540746	1555848
202	MIB2	NM_080875	chr1	1540746	1555848
204	MIB2	NM_080875	chr1	1549016	1555848
205	MIB2	NM_080875	chr1	1550233	1555848
207	MMP23B	NM_006983	chr1	1557422	1559893
209	mifr-1	NR_002946	chr1	1558024	1559893
211	CDC2L1	NM_033487	chr1	1560962	1566597
216	SLC35E2	NM_182838	chr1	1580852	1614103
217	LOC728661	NM_001110781	chr1	1582801	1614103
218	LOC728661	NM_001110781	chr1	1582801	1614103
219	SLC35E2	NM_182838	chr1	1591741	1614103
220	MMP21/22B	NR_002946	chr1	1621237	1623107
225	CDC2L1	NM_033487	chr1	1560962	1637777
226	CDC2L1	NM_033487	chr1	1560962	1637777
229	CDC2L2	NM_033529	chr1	1630816	1645403
231	CDC2L1	NM_033489	chr1	1560962	1645635
232	CDC2L1	NM_033488	chr1	1560962	1645635
233	CDC2L1	NM_033486	chr1	1560962	1645635
234	CDC2L1	NM_033492	chr1	1560962	1645635
235	CDC2L1	NM_033493	chr1	1560962	1645635
236	CDC2L1	NM_033487	chr1	1560962	1645635
237	CDC2L2	NM_033529	chr1	1624029	1645651
238	CDC2L2	NM_024011	chr1	1624029	1645651
239	CDC2L1	NM_033492	chr1	1630092	1645651
240	CDC2L2	NM_024011	chr1	1630092	1645651
241	CDC2L2	NM_024011	chr1	1630092	1645651
244	SLC35E2	NM_182838	chr1	1591076	1661003
245	LOC728661	NM_001110781	chr1	1582801	1667291
246	SLC35E2	NM_182838	chr1	1646138	1667291
247	SLC35E2	NM_182838	chr1	1646138	1667291
248	SLC35E2	NM_182838	chr1	1653540	1667291
250	NADK	NM_023018	chr1	1672530	1699748
251	NADK	NM_023018	chr1	1672530	1699769
252	NADK	NM_023018	chr1	1672530	1700150
253	NADK	NM_023018	chr1	1672530	1701368
254	GNB1	NM_002074	chr1	1706588	1812355
257	CALML6	NM_138705	chr1	1836125	1838593
258	TMEM52	NM_178545	chr1	1838889	1840096
259	TMEM52	NM_178545	chr1	1838889	1840567
260	C1orf222	NM_001003808	chr1	1843255	1848702
261	C1orf222	NM_001003808	chr1	1843255	1849228
262	KIAA1751	NM_001080484	chr1	1876445	1912274
263	KIAA1751	NM_001080484	chr1	1874611	1925136
266	GABRD	NM_000815	chr1	1940627	1952052
267	PRKCZ	NM_001033582	chr1	2066655	2078027
270	PRKCZ	NM_002744	chr1	1971768	2106694
271	PRKCZ	NM_001033581	chr1	1994945	2106694
272	PRKCZ	NM_001033582	chr1	2026014	2106694
273	PRKCZ	NM_001033582	chr1	2065749	2106694
274	PRKCZ	NM_001033582	chr1	2090146	2106694
277	C1orf86	NM_182533	chr1	2105776	2116074
278	C1orf86	NM_182533	chr1	2110847	2116074
280	SKI	NM_003036	chr1	2149993	2231416
281	NM_001127577	NM_001127577	chr1	2271713	2273474
282	MORN1	NM_024848	chr1	2242555	2312853
283	MORN1	NM_024848	chr1	2253424	2312853
284	MORN1	NM_024848	chr1	2276475	2312853
285	RER1	NM_007033	chr1	2313073	2326734
287	PEX10	NM_153818	chr1	2326100	2333870
288	PEX10	NM_002617	chr1	2326100	2333870
289	PLCH2	NM_014638	chr1	2397613	2426824
290	PLCH2	NM_014638	chr1	2401482	2426824
291	PLCH2	NM_014638	chr1	2420042	2426824
293	PLCH2	NM_014638	chr1	2401482	2426829
294	PANK4	NM_018216	chr1	2429834	2447895
295	HES5	NM_001010926	chr1	2450043	2451544
299	TNFRSF14	NM_003820	chr1	2479150	2486613
302	TNFRSF14	NM_003820	chr1	2481443	2486613
303	C1orf93	NM_152371	chr1	2508108	2512762
304	C1orf93	NM_152371	chr1	2508108	2512762
308	MMEL1	NM_033467	chr1	2511940	2554289
309	ACTRT2	NM_080431	chr1	2927905	2929327
312	PRDM16	NM_199454	chr1	2975603	3345045
313	PRDM16	NM_022114	chr1	2975603	3345045
314	PRDM16	NM_199454	chr1	2975603	3345045
315	PRDM16	NM_022114	chr1	2975603	3345045
318	ARHGEF16	NM_014448	chr1	3361006	3387537
319	ARHGEF16	NM_014448	chr1	3372428	3387537
320	ARHGEF16	NM_014448	chr1	3373394	3387537
321	MEGF6	NM_001409	chr1	3394365	3437872
322	MEGF6	NM_001409	chr1	3394365	3517919
323	TPRG1L	NM_182752	chr1	3531415	3536554
325	WDR8	NM_017818	chr1	3537197	3556497
326	WDR8	NM_017818	chr1	3537198	3556497
328	TP73	NM_001126242	chr1	3558988	3640317
329	TP73	NM_005427	chr1	3558988	3640327
330	TP73	NM_001126240	chr1	3597095	3640327
331	TP73	NM_001126242	chr1	3597095	3640327
332	TP73	NM_001126241	chr1	3597095	3640327
334	KIAA0495	NM_207306	chr1	3642407	3653746
335	CCDC27	NM_152492	chr1	3658821	3678069
337	LRRC47	NM_020710	chr1	3686643	3702928
338	KIAA0562	NM_014704	chr1	3720273	3763657
339	KIAA0562	NM_014704	chr1	3740095	3763657
342	DFFB	NM_004402	chr1	3763704	3772910
343	DFFB	NM_004402	chr1	3763704	3791853
350	C1orf174	NM_207356	chr1	3795556	3806709
358	AJAP1	NM_001042478	chr1	4614964	4737714
359	AJAP1	NM_018836	chr1	4614964	4743711
364	NPHP4	NM_015102	chr1	5845456	5975118
369	KCNAB2	NM_003636	chr1	5975352	6083110
370	KCNAB2	NM_003636	chr1	6008966	6083110
371	KCNAB2	NM_172130	chr1	6008966	6083110
372	KCNAB2	NM_003636	chr1	6016929	6083110
373	KCNAB2	NM_172130	chr1	6028567	6083110
374	KCNAB2	NM_172130	chr1	6028567	6083110
379	CHD5	NM_015557	chr1	6084439	6162770
380	RPL22	NM_000983	chr1	6167666	6182266
385	RNF207	NM_207396	chr1	6188775	6203946
386	ICMT	NM_012405	chr1	6203839	6218631
389	HES3	NM_001024598	chr1	6226848	6228225
390	GPR153	NM_207370	chr1	6230000	6232710
391	GPR153	NM_207370	chr1	6231442	6243622
392	ACOT7	NM_181866	chr1	6246918	6341591
393	ACOT7	NM_181865	chr1	6246918	6343351
394	ACOT7	NM_181864	chr1	6246918	6368470
395	ACOT7	NM_007274	chr1	6246918	6376413
398	HES2	NM_019089	chr1	6397882	6402566
400	ESPN	NM_031475	chr1	6407434	6443591
401	ESPN	NM_031475	chr1	6430689	6443591
402	TNFRSF25	NM_148970	chr1	6443800	6448842
403	TNFRSF25	NM_001039664	chr1	6443800	6448842
404	TNFRSF25	NM_001039664	chr1	6443800	6448842
407	TNFRSF25	NM_003790	chr1	6443800	6448842
408	TNFRSF25	NM_148966	chr1	6443800	6448842
409	TNFRSF25	NM_148967	chr1	6443800	6448842
410	TNFRSF25	NM_148965	chr1	6443800	6448842
411	TNFRSF25	NM_001039664	chr1	6446757	6448842
413	PLEKHG5	NM_020631	chr1	6448738	6454230
414	PLEKHG5	NM_020631	chr1	6448738	6460305
415	PLEKHG5	NM_001042665	chr1	6448738	6468601
417	PLEKHG5	NM_001042664	chr1	6448738	6473227
418	PLEKHG5	NM_020631	chr1	6448738	6474347
419	PLEKHG5	NM_020631	chr1	6448738	6479343
420	PLEKHG5	NM_001042663	chr1	6448738	6480071
421	PLEKHG5	NM_198681	chr1	6448738	6502656
422	PLEKHG5	NM_198681	chr1	6448738	6502656
423	NOL9	NM_024654	chr1	6507794	6537168
424	TAS1R1	NM_138697	chr1	6538020	6562404
425	TAS1R1	NM_177540	chr1	6538020	6562404
426	TAS1R1	NM_177541	chr1	6538020	6562404
427	TAS1R1	NM_177539	chr1	6538020	6562404
428	ZBTB48	NM_005341	chr1	6562642	6571926
429	ZBTB48	NM_005341	chr1	6562655	6571926
430	ZBTB48	NM_005341	chr1	6562697	6571926
432	KLHL21	NM_014851	chr1	6573370	6582458
434	KLHL21	NM_014851	chr1	6573370	6585516
435	PHF13	NM_153812	chr1	6596342	6606680
438	THAP3	NM_138350	chr1	6607796	6618232
439	DNAJC11	NM_018198	chr1	6616817	6684460
440	DNAJC11	NM_018198	chr1	6616817	6684460
442	CAMTA1	NM_015215	chr1	6767970	7752351
447	VAMP3	NM_004781	chr1	7753915	7764079
448	PER3	NM_016831	chr1	7766966	7786604
449	PER3	NM_016831	chr1	7767026	7812808
450	PER3	NM_016831	chr1	7767300	7812808
451	PER3	NM_016831	chr1	7767300	7827824
452	PER3	NM_016831	chr1	7767300	7827824
453	UTS2	NM_006786	chr1	7830261	7835765
454	UTS2	NM_021995	chr1	7830261	7836159
455	UTS2	NM_006786	chr1	7825730	7895881
456	TNFRSF9	NM_001561	chr1	7902493	7923474
457	PARK7	NM_007262	chr1	7944300	7954602
459	PARK7	NM_001123377	chr1	7944300	7967929
460	PARK7	NM_007262	chr1	7944300	7967929
463	ERRFI1	NM_018948	chr1	7994380	8008943
464	SLC45A1	NM_001080397	chr1	8306976	8326814
465	SLC45A1	NM_001080397	chr1	8312784	8326814
467	RERE	NM_001042682	chr1	8335050	8406334
469	RERE	NM_012102	chr1	8335050	8800286
470	RERE	NM_001042681	chr1	8335050	8800286
471	ENO1	NM_001428	chr1	8843649	8853943
472	ENO1	NM_001428	chr1	8843649	8861367
475	ENO1	NM_001428	chr1	8843649	8861367
476	ENO1	NM_001428	chr1	8843649	8861367
478	ENO1	NM_001428	chr1	8845759	8861367
480	CA6	NM_001215	chr1	8928508	8957735
482	SLC2A7	NM_207420	chr1	8985945	9008991
483	SLC2A5	NM_003039	chr1	9019593	9052257
485	GPR157	NM_024980	chr1	9087062	9111816
486	GPR157	NM_024980	chr1	9091748	9111816
490	H6PD	NM_004285	chr1	9217449	9253981
491	SPSB1	NM_025106	chr1	9275570	9352177
492	SPSB1	NM_025106	chr1	9338352	9352177
493	SLC25A33	NM_032315	chr1	9522114	9565418
495	TMEM201	NM_001010866	chr1	9571566	9587594
500	PIK3CD	NM_005026	chr1	9634376	9711759
501	PIK3CD	NM_005026	chr1	9692749	9711759
503	CLSTN1	NM_014944	chr1	9711665	9734326
504	CLSTN1	NM_001009566	chr1	9711665	9807137
505	CLSTN1	NM_014944	chr1	9711665	9807137
506	CTNNBIP1	NM_020248	chr1	9830920	9892903
507	CTNNBIP1	NM_001012329	chr1	9830920	9892903
508	LZIC	NM_032368	chr1	9912362	9925427
510	LZIC	NM_032368	chr1	9912362	9925974
511	LZIC	NM_032368	chr1	9912362	9926014
512	NMNAT1	NM_022787	chr1	9926072	9968143
513	RBP7	NM_052960	chr1	9979860	9998665
516	UBE4B	NM_001105562	chr1	10015602	10163883
517	UBE4B	NM_006048	chr1	10015602	10163883
520	KIF1B	NM_183416	chr1	10193350	10291242
521	KIF1B	NM_015074	chr1	10214894	10364241
522	KIF1B	NM_015074	chr1	10214894	10364241
523	KIF1B	NM_015074	chr1	10214894	10364241
524	KIF1B	NM_015074	chr1	10214894	10364241
525	KIF1B	NM_015074	chr1	10193350	10364248
526	KIF1B	NM_015074	chr1	10194260	10364248
527	PGD	NM_002631	chr1	10381671	10402788
529	APITD1	NM_199294	chr1	10412745	10425452
530	APITD1	NM_199295	chr1	10413386	10425452
531	APITD1	NM_198544	chr1	10412745	10434797
533	CORT	NM_001302	chr1	10432557	10434797
534	DFFA	NM_004401	chr1	10443189	10455200
535	DFFA	NM_213566	chr1	10443189	10455200
539	PEX14	NM_004565	chr1	10457589	10613405
541	PEX14	NM_004565	chr1	10510898	10613405
543	CASZ1	NM_017766	chr1	10642345	10677093
544	CASZ1	NM_001079843	chr1	10619252	10779294
545	CASZ1	NM_017766	chr1	10629856	10779294
546	C1orf127	NM_173507	chr1	10929119	10946845
547	C1orf127	NM_173507	chr1	10929119	10946845
548	TARDBP	NM_007375	chr1	10995265	11008136
549	MASP2	NM_006610	chr1	11009166	11029872
550	MASP2	NM_139208	chr1	11027441	11029872
552	MASP2	NM_139208	chr1	11027742	11029872
553	SRM	NM_003132	chr1	11037235	11039428
554	SRM	NM_003132	chr1	11037235	11042678
555	EXOSC10	NM_001001998	chr1	11049262	11082525
556	EXOSC10	NM_002685	chr1	11049262	11082525
559	ANGPTL7	NM_021146	chr1	11171984	11178625
560	FRAP1	NM_004958	chr1	11089178	11245151
561	UBIAD1	NM_013319	chr1	11255865	11268929
564	PTCHD2	NM_020780	chr1	11483633	11509515
565	PTCHD2	NM_020780	chr1	11461881	11520227
567	FBXO2	NM_012168	chr1	11631034	11637326
568	FBXO2	NM_012168	chr1	11631034	11637326
569	FBXO44	NM_183412	chr1	11637018	11645971
570	FBXO44	NM_001014765	chr1	11637500	11645971
571	FBXO44	NM_033182	chr1	11637500	11645971
572	FBXO44	NM_183413	chr1	11637500	11645971
573	FBXO6	NM_018438	chr1	11646767	11656996
574	MAD2L2	NM_006341	chr1	11657123	11664082
575	MAD2L2	NM_001127325	chr1	11657123	11674265
576	MAD2L2	NM_006341	chr1	11657123	11674265
577	C1orf187	NM_198545	chr1	11674367	11702923
579	AGTRAP	NM_001040196	chr1	11718728	11733415
580	AGTRAP	NM_001040197	chr1	11718728	11733415
581	AGTRAP	NM_001040194	chr1	11718728	11733415
582	AGTRAP	NM_020350	chr1	11718728	11733415
583	AGTRAP	NM_001040195	chr1	11718728	11733415
587	MTHFR	NM_005957	chr1	11768373	11786027
590	MTHFR	NM_005957	chr1	11768373	11788702
592	CLCN6	NM_021735	chr1	11788793	11810863
593	CLCN6	NM_021737	chr1	11788793	11810863
594	CLCN6	NM_021736	chr1	11788793	11811966
595	CLCN6	NM_001286	chr1	11788793	11825788
596	NPPA	NM_006172	chr1	11828362	11830422
597	NPPB	NM_002521	chr1	11840107	11841579
598	KIAA2013	NM_138346	chr1	11902709	11909067
599	KIAA2013	NM_138346	chr1	11904818	11909067
600	PLOD1	NM_000302	chr1	11917332	11958181
601	MFN2	NM_014874	chr1	11962824	11996159
602	MFN2	NM_001127660	chr1	11962824	11996159
603	IIP45	NM_021933	chr1	12002098	12014693
604	IIP45	NM_021933	chr1	12005476	12014693
605	TNFRSF8	NM_001243	chr1	12046020	12126851
606	TNFRSF8	NM_152942	chr1	12108544	12126851
607	TNFRSF8	NM_152942	chr1	12108544	12126851
608	TNFRSF1B	NM_001066	chr1	12149646	12191864
612	SNORA59B	NR_003025	chr1	12489886	12490038
613	VPS13D	NM_015378	chr1	12212699	12494685
614	VPS13D	NM_018156	chr1	12212699	12494685
615	VPS13D	NM_015378	chr1	12258468	12494685
618	DHRS3	NM_004753	chr1	12550525	12599375
619	DHRS3	NM_004753	chr1	12550525	12600407
620	DHRS3	NM_004753	chr1	12561570	12600407
621	DHRS3	NM_004753	chr1	12562722	12600407
622	AADACL4	NM_001013630	chr1	12627152	12649684
623	AADACL3	NM_001103170	chr1	12698704	12711313
624	AADACL3	NM_001103169	chr1	12698704	12711313
625	C1orf158	NM_152290	chr1	12728749	12743689
626	PRAMEF12	NM_001080830	chr1	12757570	12760635
627	PRAMEF1	NM_023013	chr1	12774132	12778810
629	HNRNPCL1	NM_001013631	chr1	12829847	12830729
630	HNRNPCL1	NM_001013631	chr1	12829847	12831165
631	PRAMEF2	NM_023014	chr1	12839527	12844351
632	PRAMEF4	NM_001009611	chr1	12861619	12868612
633	PRAMEF10	NM_001039361	chr1	12875313	12880675
634	PRAMEF8	NM_001012276	chr1	12899036	12903155
635	PRAMEF9	NM_001010890	chr1	12861619	12929993
636	PRAMEF6	NM_001010889	chr1	12920888	12929993
637	PRAMEF22	NM_001100631	chr1	12958129	12960968
638	PRAMEF5	NM_001013407	chr1	12920888	13040338
639	PRAMEF5	NM_001013407	chr1	13031100	13040338
640	PRAMEF22	NM_001100631	chr1	13200782	13204279
641	PRAMEF6	NM_001010889	chr1	13232405	13241644
642	PRAMEF8	NM_001012276	chr1	13259233	13263352
644	PRAMEF9	NM_001010890	chr1	13293762	13300778
645	PRAMEF13	NM_001024661	chr1	13320000	13323528
646	PRAMEF14	NM_001099854	chr1	13320000	13325243
647	PRAMEF18	NM_001099850	chr1	13346639	13350156
648	PRAMEF16	NM_001045480	chr1	13367840	13370846
649	PRAMEF20	NM_001099852	chr1	13388652	13399530
650	PRAMEF8	NM_001012276	chr1	13480018	13484137
652	PRAMEF9	NM_001010890	chr1	13514559	13521575
653	PRAMEF14	NM_001099854	chr1	13540855	13546098
654	PRAMEF13	NM_001024661	chr1	13540855	13546098
655	PRAMEF18	NM_001099850	chr1	13567475	13570992
656	PRAMEF17	NM_001099851	chr1	13588674	13591651
657	PRAMEF20	NM_001099852	chr1	13609493	13620390
659	PDPN	NM_198389	chr1	13782838	13817039
660	PDPN	NM_006474	chr1	13782838	13817039
661	PDPN	NM_001006624	chr1	13783348	13817039
662	PDPN	NM_001006624	chr1	13783348	13817039
663	PDPN	NM_001006625	chr1	13784553	13817039
664	PDPN	NM_001006624	chr1	13784553	13817039
665	PRDM2	NM_001007257	chr1	13948442	13979407
666	PRDM2	NM_015866	chr1	13903936	13987158
668	PRDM2	NM_001007257	chr1	13948442	13987158
671	PRDM2	NM_012231	chr1	13903936	14024162
674	KIAA1026	NM_015209	chr1	14797799	15267238
675	KIAA1026	NM_001018000	chr1	15123211	15267238
676	KIAA1026	NM_001018001	chr1	15128882	15267238
677	KIAA1026	NM_001017999	chr1	15145001	15267238
679	KIAA1026	NM_201628	chr1	14797799	15317131
680	KIAA1026	NM_201628	chr1	15300290	15317131
683	TMEM51	NM_018022	chr1	15351585	15419459
684	TMEM51	NM_018022	chr1	15352815	15419459
686	TMEM51	NM_018022	chr1	15352815	15419459
691	FHAD1	NM_052929	chr1	15446354	15597209
692	FHAD1	NM_052929	chr1	15544498	15597209
694	EFHD2	NM_024329	chr1	15609027	15629422
695	CTRC	NM_007272	chr1	15637524	15645740
697	ELA2A	NM_033440	chr1	15655810	15671169
698	ELA2B	NM_015849	chr1	15675182	15690482
700	CASP9	NM_001229	chr1	15691381	15723377
701	CASP9	NM_032996	chr1	15691381	15723377
704	CASP9	NM_001229	chr1	15691381	15723971
705	DNAJC16	NM_015291	chr1	15725938	15765678
706	DNAJC16	NM_015291	chr1	15725938	15770815
707	DNAJC16	NM_015291	chr1	15725938	15770815
708	AGMAT	NM_024758	chr1	15771738	15784192
710	DDI2	NM_032341	chr1	15816656	15833381
711	DDI2	NM_032341	chr1	15816656	15859335
713	RSC1A1	NM_006511	chr1	15858950	15860804
715	PLEKHM2	NM_015164	chr1	15880612	15933851
716	SLC25A34	NM_207348	chr1	15935395	15940471
718	TMEM82	NM_001013641	chr1	15941503	15947064
719	FBLIM1	NM_001024215	chr1	15963577	15974302
720	FBLIM1	NM_017556	chr1	15955740	15985671
721	FBLIM1	NM_017556	chr1	15957841	15985671
722	FBLIM1	NM_001024216	chr1	15963616	15985671
723	FBLIM1	NM_001024216	chr1	15964045	15985671
724	FBLIM1	NM_017556	chr1	15957841	15987020
725	UQCRHL	NM_001089591	chr1	16006243	16006781
727	SPEN	NM_015001	chr1	16046945	16139537
728	ZBTB17	NM_003443	chr1	16140950	16175214
732	C1orf64	NM_178840	chr1	16203317	16205771
733	HSPB7	NM_014424	chr1	16213109	16217872
734	HSPB7	NM_014424	chr1	16213109	16217872
735	HSPB7	NM_014424	chr1	16213109	16217872
736	HSPB7	NM_014424	chr1	16213109	16217872
737	HSPB7	NM_014424	chr1	16213109	16218676
739	CLCNKA	NM_004070	chr1	16221072	16233132
740	CLCNKA	NM_001042704	chr1	16221072	16233132
741	CLCNKB	NM_000085	chr1	16221072	16256390
742	CLCNKB	NM_000085	chr1	16242833	16256390
743	CLCNKB	NM_000085	chr1	16247870	16256390
744	FAM131C	NM_182623	chr1	16256850	16272714
745	EPHA2	NM_004431	chr1	16323418	16355151
748	ARHGEF19	NM_153213	chr1	16397185	16411691
749	C1orf89	NM_030907	chr1	16430781	16436033
753	FBXO42	NM_018994	chr1	16449145	16551535
754	C1orf144	NM_001114600	chr1	16566169	16597227
755	C1orf144	NM_015609	chr1	16566169	16597227
756	C1orf144	NM_015609	chr1	16566169	16597227
759	SPATA21	NM_198546	chr1	16597724	16636506
760	NECAP2	NM_018090	chr1	16639819	16659159
761	NECAP2	NM_018090	chr1	16639819	16659160
765	KIAA1922	NR_023386	chr1	16666517	16691783
769	NBPF1	NM_017940	chr1	16765489	16786343
770	NBPF1	NM_017940	chr1	16765489	16786343
771	NBPF10	NM_001039703	chr1	16762998	16791395
773	NBPF1	NM_017940	chr1	16762998	16812569
790	MSTP9	NR_002729	chr1	16954189	16963562
794	CROCC	NM_014675	chr1	17121031	17172061
795	CROCC	NM_014675	chr1	17138975	17172061
797	MFAP2	NM_002403	chr1	17173585	17179726
798	MFAP2	NM_017459	chr1	17173585	17179726
799	MFAP2	NM_017459	chr1	17173585	17180668
803	ATP13A2	NM_022089	chr1	17185039	17210854
804	ATP13A2	NM_022089	chr1	17185039	17210854
806	SDHB	NM_003000	chr1	17217811	17253252
807	PADI2	NM_007365	chr1	17265842	17318535
808	PADI2	NM_007365	chr1	17278112	17318535
809	PADI1	NM_013358	chr1	17404207	17445088
811	PADI3	NM_016233	chr1	17448179	17483314
812	PADI4	NM_012387	chr1	17507278	17547498
813	PADI4	NM_012387	chr1	17507278	17563082
814	PADI6	NM_207421	chr1	17571327	17600782
815	RCC2	NM_018715	chr1	17605865	17637644
816	RCC2	NM_018715	chr1	17605865	17638807
818	ARHGEF10L	NM_001011722	chr1	17738916	17889260
819	ARHGEF10L	NM_018125	chr1	17738916	17896957
820	ARHGEF10L	NM_001011722	chr1	17779634	17896957
821	ARHGEF10L	NM_001011722	chr1	17779634	17896957
822	ARHGEF10L	NM_001011722	chr1	17814169	17896957
823	ARHGEF10L	NM_001011722	chr1	17817397	17896957
826	ACTL8	NM_030812	chr1	17954430	18026145
828	IGSF21	NM_032880	chr1	18306826	18577563
829	IGSF21	NM_032880	chr1	18560447	18577563
830	KLHDC7A	NM_152375	chr1	18680010	18685067
831	KLHDC7A	NM_152375	chr1	18680251	18685127
832	PAX7	NM_002584	chr1	18830086	18935219
833	PAX7	NM_013945	chr1	18830086	18935219
834	TAS1R2	NM_152232	chr1	19038679	19058742
835	ALDH4A1	NM_170726	chr1	19070512	19101659
836	ALDH4A1	NM_003748	chr1	19070512	19101659
846	UBR4	NM_020765	chr1	19350004	19378301
847	UBR4	NM_020765	chr1	19273586	19409333
849	KIAA0090	NM_015047	chr1	19417170	19450633
850	KIAA0090	NM_015047	chr1	19417170	19450633
851	KIAA0090	NM_015047	chr1	19417170	19450633
852	KIAA0090	NM_015047	chr1	19417170	19450633
853	MRTO4	NM_016183	chr1	19450661	19459209
855	AKR7L	NM_201252	chr1	19465062	19473022
856	AKR7A3	NM_012067	chr1	19481643	19487867
857	AKR7A2	NM_003689	chr1	19503048	19511227
858	AKR7A2	NM_003689	chr1	19503048	19511227
859	AKR7A2	NM_003689	chr1	19506819	19511227
860	PQLC2	NM_017765	chr1	19511326	19528381
861	PQLC2	NM_001040125	chr1	19511326	19528381
862	PQLC2	NM_001040126	chr1	19511326	19528381
865	PQLC2	NM_001040126	chr1	19511326	19531508
867	CAPZB	NM_004930	chr1	19537859	19618840
868	CAPZB	NM_004930	chr1	19537859	19684579
871	C1orf151	NM_001032363	chr1	19796053	19827761
872	NBL1	NM_005380	chr1	19796053	19857532
873	NBL1	NM_182744	chr1	19842312	19857532
874	NBL1	NM_005380	chr1	19842835	19857532
875	NBL1	NM_005380	chr1	19843394	19857532
876	HTR6	NM_000871	chr1	19864366	19878642
877	TMCO4	NM_181719	chr1	19881319	19979846
878	TMCO4	NM_181719	chr1	19881321	19998424
879	TMCO4	NM_181719	chr1	19881321	19998424
880	TMCO4	NM_181719	chr1	19944123	19998424
881	TMCO4	NM_181719	chr1	19881319	19998997
882	TMCO4	NM_181719	chr1	19944611	19999345
883	RNF186	NM_019062	chr1	20013108	20014358
884	OTUD3	NM_015207	chr1	20081474	20112024
885	PLA2G2E	NM_014589	chr1	20119386	20122697
886	PLA2G2A	NM_000300	chr1	20174517	20178770
887	PLA2G2A	NM_000300	chr1	20174517	20179496
889	PLA2G5	NM_000929	chr1	20227258	20290981
890	PLA2G5	NM_000929	chr1	20269287	20290981
891	PLA2G2D	NM_012400	chr1	20311020	20318595
893	PLA2G2F	NM_022819	chr1	20338409	20349466
894	PLA2G2C	NM_001105572	chr1	20363070	20374274
895	UBXN10	NM_152376	chr1	20389641	20390484
896	UBXN10	NM_152376	chr1	20385164	20392529
904	CAMK2N1	NM_018584	chr1	20681470	20685315
905	MUL1	NM_024544	chr1	20698527	20707261
906	FAM43B	NM_207334	chr1	20751518	20754087
907	CDA	NM_001785	chr1	20788030	20817987
910	PINK1	NM_032409	chr1	20832534	20850591
911	PINK1	NM_032409	chr1	20844587	20850591
912	DDOST	NM_005216	chr1	20850846	20860624
913	DDOST	NM_005216	chr1	20850846	20860624
914	KIF17	NM_001122819	chr1	20863093	20884276
915	KIF17	NM_020816	chr1	20863093	20884363
917	KIF17	NM_001122819	chr1	20863093	20916904
918	KIF17	NM_020816	chr1	20863093	20916904
919	SH2D5	NM_001103161	chr1	20918811	20931720
920	SH2D5	NM_001103160	chr1	20918811	20931720
922	HP1BP3	NM_016287	chr1	20942209	20979620
925	HP1BP3	NM_016287	chr1	20941757	20985768
927	HP1BP3	NM_016287	chr1	20953137	20986374
928	HP1BP3	NM_016287	chr1	20941757	21044727
929	EIF4G3	NM_003760	chr1	21005560	21250074
930	EIF4G3	NM_003760	chr1	21140326	21250074
931	EIF4G3	NM_003760	chr1	21005560	21310463
932	EIF4G3	NM_003760	chr1	21140326	21367119
933	EIF4G3	NM_003760	chr1	21005560	21375927
934	EIF4G3	NM_003760	chr1	21005560	21375927
935	EIF4G3	NM_003760	chr1	21005560	21375927
937	ECE1	NM_001113347	chr1	21416326	21478770
938	ECE1	NM_001113349	chr1	21416326	21489353
939	ECE1	NM_001397	chr1	21416326	21489569
940	ECE1	NM_001397	chr1	21432184	21489569
942	ECE1	NM_001113348	chr1	21416326	21544621
945	NBPF3	NM_032264	chr1	21639217	21683980
947	NBPF3	NM_032264	chr1	21639217	21683980
948	ALPL	NM_000478	chr1	21708444	21777492
949	ALPL	NM_001127501	chr1	21750393	21777492
950	RAP1GAP	NM_002885	chr1	21795301	21819130
952	RAP1GAP	NM_002885	chr1	21795301	21850875
953	RAP1GAP	NM_002885	chr1	21795301	21868386
954	RAP1GAP	NM_002885	chr1	21795301	21868386
956	USP48	NM_032236	chr1	21877378	21924199
957	USP48	NM_032236	chr1	21877378	21982275
958	USP48	NM_032236	chr1	21877378	21982275
959	USP48	NM_032236	chr1	21877378	21982275
960	USP48	NM_001032730	chr1	21920115	21982275
961	USP48	NM_001032730	chr1	21926925	21982275
963	LDLRAD2	NM_001013693	chr1	22011344	22024301
966	HSPG2	NM_005529	chr1	22021323	22136337
967	HSPG2	NM_005529	chr1	22021323	22136337
968	ELA3B	NM_007352	chr1	22176004	22188434
970	ELA3A	NM_005747	chr1	22200735	22211622
971	HSPC157	NR_023918	chr1	22224293	22230302
972	HSPC157	NR_023919	chr1	22224628	22230302
973	CDC42	NM_044472	chr1	22251706	22285946
974	CDC42	NM_044472	chr1	22251706	22289883
975	CDC42	NM_001039802	chr1	22251706	22292023
976	CDC42	NM_001791	chr1	22251706	22292023
978	WNT4	NM_030761	chr1	22316384	22342106
980	ZBTB40	NM_001083621	chr1	22650930	22730237
981	ZBTB40	NM_014870	chr1	22650930	22730237
982	ZBTB40	NM_014870	chr1	22650930	22730237
983	EPHA8	NM_001006943	chr1	22762590	22788699
984	EPHA8	NM_020526	chr1	22762590	22802674
985	C1QA	NM_015991	chr1	22835704	22838762
986	C1QA	NM_015991	chr1	22836659	22838762
987	C1QC	NM_172369	chr1	22842704	22847190
988	C1QC	NM_001114101	chr1	22842704	22847190
989	C1QC	NM_172369	chr1	22842732	22847190
990	C1QB	NM_000491	chr1	22852268	22860616
991	EPHB2	NM_017449	chr1	22909917	23113669
992	EPHB2	NM_004442	chr1	22909917	23114410
993	EPHB2	NM_017449	chr1	22909917	23114410
996	AOF2	NM_015013	chr1	23218532	23282771
997	AOF2	NM_015013	chr1	23218532	23282771
998	LUZP1	NM_033631	chr1	23284037	23368104
999	LUZP1	NM_033631	chr1	23289507	23368104
1000	LUZP1	NM_033631	chr1	23290269	23376888
1001	HTR1D	NM_000864	chr1	23390974	23393809
1002	HNRNPR	NM_001102397	chr1	23508862	23510973
1003	HNRNPR	NM_005826	chr1	23508862	23540097
1004	HNRNPR	NM_001102398	chr1	23508862	23543440
1005	HNRNPR	NM_005826	chr1	23508862	23543440
1006	HNRNPR	NM_001102399	chr1	23508862	23543440
1007	HNRNPR	NM_001102397	chr1	23508862	23543440
1008	HNRNPR	NM_005826	chr1	23512632	23543440
1009	ZNF436	NM_030634	chr1	23558527	23567466
1010	ZNF436	NM_001077195	chr1	23558527	23568944
1011	C1orf213	NM_001008896	chr1	23568050	23570866
1012	C1orf213	NM_138479	chr1	23568050	23570866
1013	TCEA3	NM_003196	chr1	23583257	23593111
1014	TCEA3	NM_003196	chr1	23580141	23623848
1016	ASAP3	NM_017707	chr1	23627642	23635757
1018	ASAP3	NM_017707	chr1	23627646	23638310
1020	ASAP3	NM_017707	chr1	23627642	23683258
1023	E2F2	NM_004091	chr1	23705508	23730300
1025	ID3	NM_002167	chr1	23756995	23758909
1029	RPL11	NM_000975	chr1	23890880	23895502
1030	RPL11	NM_000975	chr1	23890880	23895502
1031	RPL11	NM_000975	chr1	23891672	23895502
1032	TCEB3	NM_003198	chr1	23942548	23958970
1034	C1orf128	NM_020362	chr1	23977474	23987309
1035	LYPLA2	NM_007260	chr1	23990232	23994599
1037	LYPLA2	NM_007260	chr1	23990232	23994616
1040	GALE	NM_001127621	chr1	23994675	23998647
1041	GALE	NM_000403	chr1	23994675	23999621
1042	GALE	NM_001127621	chr1	23994675	23999621
1043	GALE	NM_001008216	chr1	23994675	23999881
1044	GALE	NM_001127621	chr1	23994675	23999881
1046	GALE	NM_001127621	chr1	23994675	23999881
1047	GALE	NM_001127621	chr1	23997163	23999881
1048	HMGCL	NM_000191	chr1	24000953	24024536
1051	HMGCL	NM_000191	chr1	24008363	24024536
1052	HMGCL	NM_000191	chr1	24000953	24037697
1053	FUCA1	NM_000147	chr1	24044158	24067408
1055	CNR2	NM_001841	chr1	24073611	24074694
1056	CNR2	NM_001841	chr1	24073046	24112404
1057	PNRC2	NM_017761	chr1	24160534	24160954
1058	PNRC2	NM_017761	chr1	24158916	24162518
1059	FUSIP1	NM_006625	chr1	24165525	24174154
1061	FUSIP1	NM_054016	chr1	24168159	24174154
1062	FUSIP1	NM_006625	chr1	24165525	24179408
1064	FUSIP1	NM_054016	chr1	24168159	24179408
1066	MYOM3	NM_152372	chr1	24255117	24294080
1068	MYOM3	NM_152372	chr1	24255117	24311252
1069	MYOM3	NM_152372	chr1	24264724	24311252
1070	IL22RA1	NM_021258	chr1	24318847	24342198
1072	IL28RA	NM_173064	chr1	24353233	24386338
1073	IL28RA	NM_170743	chr1	24353233	24386338
1074	IL28RA	NM_173065	chr1	24353233	24386338
1076	IL28RA	NM_173065	chr1	24360455	24386338
1078	GRHL3	NM_198173	chr1	24518467	24554395
1079	GRHL3	NM_021180	chr1	24522116	24554395
1080	GRHL3	NM_198174	chr1	24522116	24554395
1082	C1orf201	NM_178122	chr1	24556075	24600533
1085	C1orf201	NM_178122	chr1	24559927	24612817
1087	NPAL3	NM_020448	chr1	24614904	24665386
1089	NPAL3	NM_020448	chr1	24614904	24671987
1091	RCAN3	NM_013441	chr1	24701973	24735014
1092	RCAN3	NM_013441	chr1	24713390	24735014
1096	C1orf130	NM_001010980	chr1	24755188	24808403
1097	SRRM1	NM_005839	chr1	24842636	24868665
1098	SRRM1	NM_005839	chr1	24847838	24870673
1099	SRRM1	NM_005839	chr1	24842180	24872359
1100	CLIC4	NM_013943	chr1	24944464	25041665
1101	CLIC4	NM_013943	chr1	24944434	25043345
1102	CLIC4	NM_013943	chr1	24944434	25043346
1104	RUNX3	NM_004350	chr1	25098588	25129357
1105	RUNX3	NM_001031680	chr1	25098588	25164062
1106	RUNX3	NM_001031680	chr1	25098588	25164088
1109	SYF2	NM_015484	chr1	25421353	25431600
1110	SYF2	NM_207170	chr1	25421353	25431600
1112	C1orf63	NM_020317	chr1	25441326	25446572
1114	RHD	NM_016124	chr1	25471567	25529523
1115	RHD	NM_001127691	chr1	25471567	25529523
1118	RHD	NM_001127691	chr1	25471567	25529523
1122	TMEM50A	NM_014313	chr1	25537397	25561439
1126	RHCE	NM_020485	chr1	25561326	25619950
1127	RHCE	NM_138618	chr1	25561326	25619950
1128	RHCE	NM_138617	chr1	25561326	25619950
1129	RHCE	NM_138616	chr1	25561326	25619950
1130	RHCE	NM_020485	chr1	25561326	25629270
1132	TMEM57	NM_018202	chr1	25630005	25698516
1133	TMEM57	NM_018202	chr1	25630005	25698516
1135	LDLRAP1	NM_015627	chr1	25742662	25767964
1137	LDLRAP1	NM_015627	chr1	25761884	25767964
1138	MAN1C1	NM_020379	chr1	25816545	25983845
1141	SEPN1	NM_020451	chr1	25999253	26017300
1142	SEPN1	NM_206926	chr1	25999253	26017300
1143	FAM54B	NM_001099625	chr1	26018983	26032020
1144	FAM54B	NM_001099627	chr1	26018983	26032020
1145	FAM54B	NM_019557	chr1	26018983	26032020
1146	FAM54B	NM_019557	chr1	26019270	26032020
1147	FAM54B	NM_001099626	chr1	26019905	26032020
1148	FAM54B	NM_001099627	chr1	26021607	26032020
1150	C1orf135	NM_024037	chr1	26033083	26058435
1151	PAQR7	NM_178422	chr1	26061876	26062917
1152	PAQR7	NM_178422	chr1	26060561	26070331
1154	STMN1	NM_203401	chr1	26099193	26105231
1155	STMN1	NM_005563	chr1	26099193	26105580
1156	STMN1	NM_005563	chr1	26099193	26105580
1157	STMN1	NM_203399	chr1	26099193	26105955
1158	PAFAH2	NM_000437	chr1	26158844	26197235
1159	PAFAH2	NM_000437	chr1	26158844	26197235
1160	EXTL1	NM_004455	chr1	26220857	26235541
1161	SLC30A2	NM_001004434	chr1	26237100	26245191
1162	SLC30A2	NM_032513	chr1	26237100	26245191
1163	TRIM63	NM_032588	chr1	26250384	26266708
1164	PDIK1L	NM_152835	chr1	26310912	26324626
1165	PDIK1L	NM_152835	chr1	26310912	26324626
1166	GRRP1	NM_024869	chr1	26360369	26361185
1167	GRRP1	NM_024869	chr1	26358097	26361706
1168	ZNF593	NM_015871	chr1	26368974	26369951
1169	CNKSR1	NM_006314	chr1	26376567	26388962
1170	CNKSR1	NM_006314	chr1	26376567	26388962
1172	CNKSR1	NR_023345	chr1	26376568	26388962
1173	CNKSR1	NM_006314	chr1	26379373	26388962
1174	CATSPER4	NM_198137	chr1	26389705	26401620
1177	CCDC21	NM_022778	chr1	26433279	26477884
1178	CCDC21	NM_022778	chr1	26433279	26477886
1179	CCDC21	NM_022778	chr1	26468367	26477886
1180	SH3BGRL3	NM_031286	chr1	26478799	26480600
1182	UBXN11	NM_183008	chr1	26481435	26505654
1183	UBXN11	NM_183008	chr1	26481359	26505782
1185	UBXN11	NM_001077262	chr1	26481359	26505782
1186	UBXN11	NM_145345	chr1	26481359	26505782
1187	UBXN11	NM_145345	chr1	26481359	26517343
1189	CD52	NM_001803	chr1	26516997	26519601
1190	AIM1L	NM_001039775	chr1	26535544	26537555
1191	AIM1L	NM_001039775	chr1	26520936	26543601
1194	ZNF683	NM_001114759	chr1	26560711	26571853
1195	ZNF683	NM_173574	chr1	26560711	26571853
1196	ZNF683	NM_173574	chr1	26560711	26571853
1197	LIN28	NM_024674	chr1	26609855	26628797
1198	LIN28	NM_024674	chr1	26609855	26628806
1200	DHDDS	NM_024887	chr1	26631388	26670382
1201	DHDDS	NM_205861	chr1	26631388	26670382
1203	DHDDS	NM_205861	chr1	26631388	26670382
1204	HMGN2	NM_005517	chr1	26671488	26675720
1205	HMGN2	NM_005517	chr1	26671488	26675720
1207	RPS6KA1	NM_002953	chr1	26728835	26774107
1208	RPS6KA1	NM_001006665	chr1	26744929	26774107
1210	ARID1A	NM_006015	chr1	26928457	26974298
1211	ARID1A	NM_006015	chr1	26895108	26974785
1212	ARID1A	NM_139135	chr1	26895108	26981188
1213	ARID1A	NM_006015	chr1	26895108	26981188
1214	ARID1A	NM_006015	chr1	26970196	26981188
1218	PIGV	NM_017837	chr1	26987072	26997474
1220	PIGV	NM_017837	chr1	26987272	26997474
1221	ZDHHC18	NM_032283	chr1	27025787	27054795
1222	SFN	NM_006142	chr1	27062219	27063534
1223	GPN2	NM_018066	chr1	27078459	27089456
1225	GPATCH3	NM_022078	chr1	27089566	27099544
1226	NR0B2	NM_021969	chr1	27110565	27113047
1227	NUDC	NM_006600	chr1	27120810	27145474
1228	NUDC	NM_006600	chr1	27120810	27145474
1229	NUDC	NM_006600	chr1	27120810	27145474
1230	C1orf172	NM_152365	chr1	27148647	27159484
1231	TRNP1	NM_001013642	chr1	27192864	27193548
1232	TRNP1	NM_001013642	chr1	27192781	27199964
1233	FAM46B	NM_052943	chr1	27204097	27211914
1235	SLC9A1	NM_003047	chr1	27297893	27303100
1236	SLC9A1	NM_003047	chr1	27297893	27353988
1237	SLC9A1	NM_003047	chr1	27304528	27353988
1238	WDTC1	NM_015023	chr1	27433745	27506521
1240	WDTC1	NM_015023	chr1	27433745	27507322
1241	WDTC1	NM_015023	chr1	27495403	27507322
1242	TMEM222	NM_032125	chr1	27521222	27535478
1247	SYTL1	NM_032872	chr1	27541099	27553008
1248	SYTL1	NM_032872	chr1	27541099	27553008
1249	SYTL1	NM_032872	chr1	27541099	27553008
1250	SYTL1	NM_032872	chr1	27543950	27553008
1251	MAP3K6	NM_004672	chr1	27557233	27560945
1252	MAP3K6	NM_004672	chr1	27554256	27565924
1253	MAP3K6	NM_004672	chr1	27554256	27565924
1254	FCN3	NM_003665	chr1	27568187	27573902
1255	FCN3	NM_173452	chr1	27568187	27573902
1256	CD164L2	NM_207397	chr1	27578182	27582392
1257	GPR3	NM_005281	chr1	27592889	27593882
1258	GPR3	NM_005281	chr1	27591738	27594904
1260	WASF2	NM_006990	chr1	27604712	27689256
1261	AHDC1	NM_001029882	chr1	27746401	27751213
1262	AHDC1	NM_001029882	chr1	27733342	27802730
1263	AHDC1	NM_001029882	chr1	27746358	27802730
1265	FGR	NM_005248	chr1	27811387	27814761
1266	FGR	NM_005248	chr1	27811387	27823160
1267	FGR	NM_001042747	chr1	27811387	27825338
1268	FGR	NM_001042729	chr1	27811387	27825693
1269	FGR	NM_005248	chr1	27811387	27834314
1270	IFI6	NM_022873	chr1	27865158	27871311
1271	IFI6	NM_002038	chr1	27865158	27871311
1272	IFI6	NM_022872	chr1	27865158	27871311
1273	FAM76A	NM_152660	chr1	27925076	27958862
1274	FAM76A	NM_152660	chr1	27925076	27960702
1275	FAM76A	NM_152660	chr1	27925076	27960702
1276	FAM76A	NM_152660	chr1	27925076	27960702
1277	FAM76A	NM_152660	chr1	27925076	27960702
1278	STX12	NM_177424	chr1	27972280	28023550
1279	SCARNA1	NR_002997	chr1	28033498	28033664
1280	PPP1R8	NM_014110	chr1	28029879	28050770
1281	PPP1R8	NM_138558	chr1	28029879	28050770
1282	PPP1R8	NM_002713	chr1	28029879	28050770
1283	PPP1R8	NM_014110	chr1	28029879	28050770
1284	PPP1R8	NM_002713	chr1	28029879	28050770
1285	C1orf38	NM_001105556	chr1	28071641	28085780
1286	C1orf38	NM_004848	chr1	28071641	28085780
1287	C1orf38	NM_001039477	chr1	28071641	28085780
1288	C1orf38	NM_001105556	chr1	28078741	28085780
1289	RPA2	NM_002946	chr1	28090635	28113818
1290	RPA2	NM_002946	chr1	28090635	28113823
1291	SMPDL3B	NM_001009568	chr1	28134090	28155578
1292	SMPDL3B	NM_014474	chr1	28134090	28158250
1293	XKR8	NM_018053	chr1	28159090	28167191
1294	EYA3	NM_001990	chr1	28173405	28287718
1295	EYA3	NM_001990	chr1	28176372	28287718
1297	PTAFR	NM_000952	chr1	28349090	28350119
1298	PTAFR	NM_000952	chr1	28348448	28375778
1299	PTAFR	NM_000952	chr1	28348448	28393034
1300	PTAFR	NM_000952	chr1	28348448	28393034
1301	DNAJC8	NM_014280	chr1	28399376	28432129
1303	ATPIF1	NM_016311	chr1	28435197	28437198
1304	ATPIF1	NM_178190	chr1	28435197	28437198
1305	ATPIF1	NM_178191	chr1	28435197	28437198
1306	SESN2	NM_031459	chr1	28458592	28481589
1307	MED18	NM_017638	chr1	28528099	28535065
1308	MED18	NM_001127350	chr1	28528099	28535065
1309	PHACTR4	NM_001048183	chr1	28568679	28666310
1312	PHACTR4	NM_001048183	chr1	28568679	28699468
1313	PHACTR4	NM_023923	chr1	28568679	28699468
1314	PHACTR4	NM_023923	chr1	28637247	28699468
1316	SNHG3-RCC1	NM_001048197	chr1	28705082	28738194
1317	SNHG3-RCC1	NM_001048198	chr1	28705082	28738194
1318	SNHG3-RCC1	NM_001048199	chr1	28705082	28738194
1319	RCC1	NM_001048195	chr1	28717331	28738194
1320	RCC1	NM_001048194	chr1	28717331	28738194
1321	RCC1	NM_001269	chr1	28717331	28738194
1322	TRSPAP1	NR_003109	chr1	28752115	28777644
1323	TRNAU1AP	NM_017846	chr1	28752115	28777644
1324	SNORD99	NR_003077	chr1	28777841	28777921
1325	SNORA61	NR_002987	chr1	28778862	28778992
1326	SNORA44	NR_002976	chr1	28779479	28779611
1327	SNORA16A	NR_003035	chr1	28780018	28780152
1334	RAB42	NM_152304	chr1	28792898	28793216
1335	RAB42	NM_152304	chr1	28791298	28793675
1336	RAB42	NM_152304	chr1	28791613	28793675
1337	TAF12	NM_005644	chr1	28802199	28821273
1338	TAF12	NM_005644	chr1	28802199	28842104
1339	TAF12	NM_005644	chr1	28802199	28842172
1340	TAF12	NM_005644	chr1	28804037	28842172
1341	RNU11	NR_004407	chr1	28847698	28847833
1342	GMEB1	NM_024482	chr1	28867830	28913974
1343	GMEB1	NM_006582	chr1	28867830	28913974
1344	GMEB1	NM_024482	chr1	28867830	28913974
1345	YTHDF2	NM_016258	chr1	28935722	28968874
1346	YTHDF2	NM_016258	chr1	28935722	28968874
1347	YTHDF2	NM_016258	chr1	28936048	28968874
1348	OPRD1	NM_000911	chr1	29011240	29062795
1349	EPB41	NM_203343	chr1	29113677	29252751
1350	EPB41	NM_203342	chr1	29113677	29264318
1351	EPB41	NM_203342	chr1	29186529	29314902
1352	EPB41	NM_203342	chr1	29086214	29319545
1353	EPB41	NM_004437	chr1	29086214	29319545
1354	EPB41	NM_203343	chr1	29086214	29319545
1355	EPB41	NM_004437	chr1	29086214	29319545
1356	EPB41	NM_004437	chr1	29113677	29319545
1357	EPB41	NM_203343	chr1	29186546	29319545
1358	EPB41	NM_203343	chr1	29186546	29319545
1360	TMEM200B	NM_001003682	chr1	29320003	29320927
1361	TMEM200B	NM_001003682	chr1	29318526	29322994
1362	SFRS4	NM_005626	chr1	29346949	29380948
1363	SFRS4	NM_005626	chr1	29353794	29380948
1364	MECR	NM_001024732	chr1	29391971	29430041
1365	MECR	NM_016011	chr1	29391971	29430041
1366	MECR	NM_001024732	chr1	29391971	29430041
1368	MECR	NM_001024732	chr1	29398735	29430041
1369	PTPRU	NM_005704	chr1	29435633	29525903
1370	PTPRU	NM_133177	chr1	29435633	29525903
1371	PTPRU	NM_133178	chr1	29435633	29525903
1372	PTPRU	NM_133177	chr1	29435633	29525903
1373	PTPRU	NM_133178	chr1	29435633	29525903
1376	MATN1	NM_002379	chr1	30959680	30964686
1377	MATN1	NM_002379	chr1	30958582	30969474
1379	LAPTM5	NM_006762	chr1	30977902	31003254
1381	SDC3	NM_014654	chr1	31114899	31154067
1382	SNORD103A	NR_004054	chr1	31181122	31194639
1383	SNORD85	NR_003066	chr1	31213596	31213671
1384	PRO0611	NR_002762	chr1	31233498	31234068
1385	PUM1	NM_001020658	chr1	31176939	31238094
1386	PUM1	NM_014676	chr1	31176939	31251465
1387	PUM1	NM_001020658	chr1	31176939	31311151
1388	PUM1	NM_014676	chr1	31176939	31311151
1389	PUM1	NM_001020658	chr1	31176939	31311151
1390	PUM1	NM_001020658	chr1	31176939	31311350
1391	NKAIN1	NM_024522	chr1	31425179	31433587
1393	SNRNP40	NM_004814	chr1	31505001	31542231
1394	ZCCHC17	NM_016505	chr1	31542428	31610367
1396	ZCCHC17	NM_016505	chr1	31542428	31610367
1397	ZCCHC17	NM_016505	chr1	31542517	31610367
1398	ZCCHC17	NM_016505	chr1	31542517	31610367
1399	FABP3	NM_004102	chr1	31610686	31618510
1401	SERINC2	NM_178865	chr1	31658549	31680112
1402	SERINC2	NM_178865	chr1	31659855	31680112
1403	SERINC2	NM_178865	chr1	31660163	31680112
1407	TINAGL1	NM_022164	chr1	31785704	31825874
1408	TINAGL1	NM_022164	chr1	31814746	31825874
1409	HCRTR1	NM_001525	chr1	31855873	31865301
1410	HCRTR1	NM_001525	chr1	31855873	31865301
1411	HCRTR1	NM_001525	chr1	31857227	31865301
1413	PEF1	NM_012392	chr1	31868057	31870841
1415	PEF1	NM_012392	chr1	31868057	31873731
1416	PEF1	NM_012392	chr1	31868057	31883064
1418	COL16A1	NM_001856	chr1	31890434	31936794
1419	COL16A1	NM_001856	chr1	31890434	31942355
1420	COL16A1	NM_001856	chr1	31917424	31942355
1424	BAI2	NM_001703	chr1	31965304	32002235
1425	BAI2	NM_001703	chr1	31965304	32002235
1429	SPOCD1	NM_144569	chr1	32028619	32036853
1430	SPOCD1	NM_144569	chr1	32028611	32054167
1431	SPOCD1	NM_144569	chr1	32028619	32054167
1432	SPOCD1	NM_144569	chr1	32028619	32054167
1434	PTP4A2	NM_080391	chr1	32146379	32176575
1435	PTP4A2	NM_080392	chr1	32146379	32176575
1436	KHDRBS1	NM_006559	chr1	32252077	32280907
1437	KHDRBS1	NM_006559	chr1	32252077	32282059
1438	KHDRBS1	NM_006559	chr1	32252077	32299037
1439	TMEM39B	NM_018056	chr1	32311089	32341054
1440	TMEM39B	NM_018056	chr1	32311089	32341054
1442	KPNA6	NM_012316	chr1	32346230	32414755
1444	KPNA6	NM_012316	chr1	32395040	32414755
1445	TXLNA	NM_175852	chr1	32417931	32436473
1446	TXLNA	NM_175852	chr1	32418252	32436473
1447	CCDC28B	NM_024296	chr1	32438788	32443573
1448	CCDC28B	NM_024296	chr1	32438788	32443578
1449	IQCC	NM_018134	chr1	32443858	32446875
1450	IQCC	NM_018134	chr1	32443858	32446875
1451	DCDC2B	NM_001099434	chr1	32447281	32454384
1453	C1orf91	NM_019118	chr1	32452665	32460513
1455	C1orf91	NM_019118	chr1	32454384	32460513
1456	EIF3I	NM_003757	chr1	32459771	32469792
1457	EIF3I	NM_003757	chr1	32460545	32469792
1458	EIF3I	NM_003757	chr1	32460624	32469792
1462	FAM167B	NM_032648	chr1	32485404	32487048
1463	LCK	NM_005356	chr1	32489426	32524353
1464	LCK	NM_001042771	chr1	32512298	32524353
1465	LCK	NM_005356	chr1	32512298	32524353
1466	LCK	NM_005356	chr1	32512512	32524353
1467	HDAC1	NM_004964	chr1	32530294	32571811
1468	HDAC1	NM_004964	chr1	32567667	32571811
1469	MARCKSL1	NM_023009	chr1	32572026	32574410
1471	TSSK3	NM_052841	chr1	32600448	32602511
1473	BSDC1	NM_018045	chr1	32603297	32632614
1474	BSDC1	NM_018045	chr1	32603362	32632614
1479	ZBTB8	NM_001040441	chr1	32777358	32844129
1481	ZBTB8OS	NM_178547	chr1	32859893	32888772
1483	RBBP4	NM_005610	chr1	32889410	32918841
1484	RBBP4	NM_005610	chr1	32889410	32918841
1485	SYNC	NM_030786	chr1	32918093	32940948
1486	KIAA1522	NM_020888	chr1	32980098	33013158
1487	KIAA1522	NM_020888	chr1	33003854	33013158
1488	YARS	NM_003680	chr1	33013426	33020291
1489	YARS	NM_003680	chr1	33013426	33021943
1490	YARS	NM_003680	chr1	33013426	33056220
1491	S100PBP	NM_001017406	chr1	33055762	33073252
1492	S100PBP	NM_001017406	chr1	33055762	33073252
1493	S100PBP	NM_022753	chr1	33055629	33097063
1494	S100PBP	NM_022753	chr1	33055762	33097063
1495	S100PBP	NM_001017406	chr1	33064285	33097063
1497	FNDC5	NM_153756	chr1	33100463	33108934
1498	FNDC5	NM_153756	chr1	33102641	33110669
1499	HPCA	NM_002143	chr1	33124684	33132834
1500	TMEM54	NM_033504	chr1	33132782	33139540
1503	RNF19B	NM_153341	chr1	33174636	33202873
1504	RNF19B	NM_001127361	chr1	33174636	33202873
1506	AK2	NM_013411	chr1	33246172	33275079
1508	AK2	NM_001625	chr1	33251169	33275079
1510	ADC	NM_052998	chr1	33320365	33340080
1513	ADC	NM_052998	chr1	33319300	33358582
1514	ADC	NM_052998	chr1	33319300	33358582
1515	ADC	NM_052998	chr1	33319300	33358582
1516	ADC	NM_052998	chr1	33319335	33358582
1517	ADC	NM_052998	chr1	33319335	33358582
1519	ADC	NM_052998	chr1	33320365	33358582
1523	TRIM62	NM_018207	chr1	33383590	33419854
1524	ZNF362	NM_152493	chr1	33494760	33538907
1525	A3GALT2	NM_001080438	chr1	33544953	33559286
1526	PHC2	NM_004427	chr1	33561810	33588086
1528	PHC2	NM_198040	chr1	33561810	33613781
1529	PHC2	NM_198040	chr1	33561810	33613781
1530	PHC2	NM_198040	chr1	33561810	33668803
1531	PHC2	NM_198040	chr1	33605303	33669202
1532	ZSCAN20	NM_145238	chr1	33710838	33730799
1533	ZSCAN20	NM_145238	chr1	33710818	33734582
1534	ZSCAN20	NM_145238	chr1	33710838	33734582
1535	CSMD2	NM_052896	chr1	33829993	33947691
1536	HMGB4	NM_001008728	chr1	34102379	34102940
1537	HMGB4	NM_145205	chr1	34098662	34102979
1538	HMGB4	NM_001008728	chr1	34102217	34102979
1540	CSMD2	NM_052896	chr1	33752195	34403462
1541	CSMD2	NM_052896	chr1	33752195	34404030
1542	C1orf94	NM_032884	chr1	34405210	34457318
1543	C1orf94	NM_032884	chr1	34415857	34457318
1544	GJB5	NM_005268	chr1	34995518	34996340
1545	GJB5	NM_005268	chr1	34993307	34996699
1546	GJB4	NM_153212	chr1	34999364	35000515
1547	GJB4	NM_153212	chr1	34997928	35001912
1548	GJB3	NM_024009	chr1	35022950	35023763
1549	GJB3	NM_024009	chr1	35019376	35024554
1550	GJB3	NM_001005752	chr1	35020497	35024554
1551	GJA4	NM_002060	chr1	35031186	35033403
1552	GJA4	NM_002060	chr1	35032401	35033403
1553	GJA4	NM_002060	chr1	35030757	35033935
1554	GJA4	NM_002060	chr1	35031185	35033935
1555	C1orf212	NM_138428	chr1	35093304	35093868
1556	C1orf212	NM_138428	chr1	35091710	35097932
1557	DLGAP3	NM_001080418	chr1	35103623	35143571
1560	ZMYM6	NM_007167	chr1	35221954	35269878
1564	ZMYM6	NM_007167	chr1	35224353	35270156
1566	ZMYM6	NM_007167	chr1	35229999	35270156
1570	ZMYM1	NM_024772	chr1	35317558	35354042
1571	ZMYM1	NM_024772	chr1	35317558	35354042
1573	ZMYM1	NM_024772	chr1	35317558	35354042
1576	SFPQ	NM_005066	chr1	35414568	35428781
1577	SFPQ	NM_005066	chr1	35421787	35431322
1579	ZMYM4	NM_005095	chr1	35507154	35660132
1583	KIAA0319L	NM_024874	chr1	35671677	35692824
1584	KIAA0319L	NM_024874	chr1	35671677	35795591
1585	KIAA0319L	NM_182686	chr1	35676729	35795591
1586	KIAA0319L	NM_182686	chr1	35702732	35795591
1587	NCDN	NM_001014839	chr1	35795979	35804967
1588	NCDN	NM_014284	chr1	35795979	35804967
1589	NCDN	NM_001014841	chr1	35795979	35804967
1590	TFAP2E	NM_178548	chr1	35811557	35833514
1591	PSMB2	NM_002794	chr1	35807999	35879730
1592	PSMB2	NM_002794	chr1	35840330	35879730
1593	PSMB2	NM_002794	chr1	35841210	35879730
1594	C1orf216	NM_152374	chr1	35953819	35954509
1595	C1orf216	NM_152374	chr1	35952063	35957377
1596	CLSPN	NM_022111	chr1	35974404	36008138
1597	CLSPN	NM_022111	chr1	35974404	36008138
1598	EIF2C4	NM_017629	chr1	36046414	36093775
1599	EIF2C1	NM_012199	chr1	36107995	36162486
1600	EIF2C1	NM_012199	chr1	36121396	36162486
1605	EIF2C3	NM_024852	chr1	36169358	36294650
1606	EIF2C3	NM_177422	chr1	36169358	36294650
1607	TEKT2	NM_014466	chr1	36322262	36326463
1609	ADPRHL2	NM_017825	chr1	36327072	36332120
1611	COL8A2	NM_005202	chr1	36333432	36338437
1613	TRAPPC3	NM_014408	chr1	36374759	36387654
1615	MAP7D1	NM_018067	chr1	36394389	36419028
1616	MAP7D1	NM_018067	chr1	36394389	36419028
1617	MAP7D1	NM_018067	chr1	36394389	36419028
1618	MAP7D1	NM_018067	chr1	36410651	36419028
1619	MAP7D1	NM_018067	chr1	36415656	36419028
1620	THRAP3	NM_005119	chr1	36476934	36527952
1621	THRAP3	NM_005119	chr1	36462603	36543544
1622	THRAP3	NM_005119	chr1	36462603	36543544
1623	C1orf113	NM_024676	chr1	36557258	36558986
1624	FAM176B	NM_018166	chr1	36560218	36561436
1625	FAM176B	NM_018166	chr1	36560218	36562342
1626	C1orf113	NM_024676	chr1	36545304	36563073
1628	STK40	NM_032017	chr1	36577811	36624072
1629	STK40	NM_032017	chr1	36577811	36624072
1630	STK40	NM_032017	chr1	36577811	36624072
1632	LSM10	NM_032881	chr1	36631945	36632317
1633	LSM10	NM_032881	chr1	36631617	36636080
1634	C1orf102	NM_145047	chr1	36656093	36688639
1635	C1orf102	NM_145047	chr1	36656093	36688639
1636	C1orf102	NM_206837	chr1	36666487	36688639
1637	MRPS15	NM_031280	chr1	36693948	36702627
1638	CSF3R	NM_000760	chr1	36704230	36708028
1639	CSF3R	NM_000760	chr1	36704230	36709834
1641	CSF3R	NM_172313	chr1	36704230	36721096
1642	CSF3R	NM_000760	chr1	36704230	36721096
1643	CSF3R	NM_156039	chr1	36704230	36721096
1644	CSF3R	NM_156038	chr1	36704230	36721096
1645	GRIK3	NM_000831	chr1	37033714	37272431
1646	GRIK3	NM_000831	chr1	37042805	37272431
1648	ZC3H12A	NM_025079	chr1	37712705	37722565
1650	C1orf149	NM_022756	chr1	37730762	37752951
1653	C1orf149	NM_022756	chr1	37730762	37752951
1655	SNIP1	NM_024700	chr1	37774728	37792490
1656	DNALI1	NM_003462	chr1	37795106	37805045
1657	GNL2	NM_013285	chr1	37805003	37834083
1659	RSPO1	NM_001038633	chr1	37849537	37873078
1660	RSPO1	NM_001038633	chr1	37850007	37873078
1661	RSPO1	NM_001038633	chr1	37850007	37873078
1664	C1orf109	NM_017850	chr1	37919828	37928762
1665	C1orf109	NM_017850	chr1	37919828	37928779
1667	CDCA8	NM_018101	chr1	37930745	37947978
1668	CDCA8	NM_018101	chr1	37930745	37947978
1672	EPHA10	NM_001099439	chr1	37952147	37994950
1673	EPHA10	NM_001099439	chr1	37954232	38003411
1674	EPHA10	NM_173641	chr1	37998531	38003411
1675	MANEAL	NM_001113482	chr1	38032360	38039865
1676	MANEAL	NM_001031740	chr1	38032360	38039865
1677	MANEAL	NM_152496	chr1	38033746	38039865
1678	YRDC	NM_024640	chr1	38041200	38046452
1681	C1orf122	NM_198446	chr1	38046555	38047713
1682	MTF1	NM_005955	chr1	38047825	38097879
1683	MTF1	NM_005955	chr1	38060379	38097879
1684	INPP5B	NM_005540	chr1	38098955	38170008
1687	INPP5B	NM_005540	chr1	38098955	38185316
1688	SF3A3	NM_006802	chr1	38195238	38228348
1689	FHL3	NM_004468	chr1	38235028	38243764
1691	FHL3	NM_004468	chr1	38235028	38243821
1693	FHL3	NM_004468	chr1	38235028	38243821
1694	UTP11L	NM_016037	chr1	38250970	38263084
1696	UTP11L	NM_016037	chr1	38254841	38263084
1697	POU3F1	NM_002699	chr1	38282109	38285037
1698	RRAGC	NM_022157	chr1	39077605	39097927
1699	MYCBP	NM_012333	chr1	39101222	39111637
1700	RRAGC	NM_022157	chr1	39077605	39112753
1701	GJA9	NM_030772	chr1	39112809	39114357
1702	GJA9	NM_030772	chr1	39111853	39119876
1703	RHBDL2	NM_017821	chr1	39124065	39180043
1704	RHBDL2	NM_017821	chr1	39153763	39180043
1705	AKIRIN1	NM_024595	chr1	39229503	39243566
1706	NDUFS5	NM_004552	chr1	39264592	39272874
1707	NDUFS5	NM_004552	chr1	39264631	39272874
1710	KIAA0754	NM_015038	chr1	39647762	39654741
1711	MACF1	NM_012090	chr1	39360571	39674020
1712	MACF1	NM_012090	chr1	39538468	39674020
1715	MACF1	NM_012090	chr1	39319704	39725376
1716	MACF1	NM_012090	chr1	39322425	39725376
1717	MACF1	NM_033044	chr1	39569396	39725376
1718	MACF1	NM_033044	chr1	39569396	39725376
1722	BMP8A	NM_181809	chr1	39729904	39768128
1723	LOC728448	NR_003929	chr1	39760539	39797936
1724	SNORA55	NR_002983	chr1	39805632	39805769
1725	PABPC4	NM_003819	chr1	39799074	39814286
1726	PABPC4	NM_003819	chr1	39799074	39814286
1727	PABPC4	NM_003819	chr1	39799074	39815003
1728	HEYL	NM_014571	chr1	39861689	39877935
1729	NT5C1A	NM_032526	chr1	39897379	39910297
1730	HPCAL4	NM_016257	chr1	39917231	39929676
1731	PPIE	NM_006112	chr1	39977116	39991965
1732	PPIE	NM_203457	chr1	39977116	39991965
1734	PPIE	NM_203457	chr1	39980763	39991965
1735	PPIE	NM_203456	chr1	39977116	40002173
1736	PPIE	NM_006112	chr1	39977116	40002173
1737	OXCT2	NM_022120	chr1	40007789	40009604
1738	OXCT2	NM_022120	chr1	40007783	40009607
1739	BMP8B	NM_001720	chr1	39996489	40027120
1740	BMP8B	NM_001720	chr1	40001809	40027120
1748	TRIT1	NM_017646	chr1	40079314	40092327
1749	TRIT1	NM_017646	chr1	40079314	40121764
1754	TRIT1	NM_017646	chr1	40079314	40121764
1758	MYCL1	NM_001033082	chr1	40133684	40140274
1759	MYCL1	NM_001033081	chr1	40133684	40140274
1760	MYCL1	NM_005376	chr1	40137872	40140274
1762	MFSD2	NM_032793	chr1	40193396	40208215
1763	MFSD2	NM_032793	chr1	40193396	40208215
1765	MFSD2	NM_032793	chr1	40205336	40208215
1766	CAP1	NM_006367	chr1	40278841	40310908
1767	CAP1	NM_001105530	chr1	40278841	40310908
1768	CAP1	NM_006367	chr1	40278841	40310908
1769	CAP1	NM_006367	chr1	40278841	40310908
1770	PPT1	NM_000310	chr1	40310970	40335555
1772	RLF	NM_012421	chr1	40399627	40479180
1773	RLF	NM_012421	chr1	40469062	40479180
1774	TMCO2	NM_001008740	chr1	40486159	40489952
1776	ZMPSTE24	NM_005857	chr1	40496319	40532443
1777	COL9A2	NM_001852	chr1	40538749	40555568
1779	SMAP2	NM_022733	chr1	40612314	40661581
1780	SMAP2	NM_022733	chr1	40612935	40661581
1781	ZNF643	NM_023070	chr1	40688365	40701939
1783	ZNF643	NM_023070	chr1	40688923	40701939
1784	ZNF642	NM_198494	chr1	40715888	40734602
1785	ZNF642	NM_198494	chr1	40715888	40734602
1786	DEM1	NM_022774	chr1	40752803	40753925
1787	DEM1	NM_022774	chr1	40747019	40754801
1788	DEM1	NM_022774	chr1	40747019	40754801
1789	DEM1	NM_022774	chr1	40747047	40754801
1790	DEM1	NM_022774	chr1	40747056	40754801
1791	ZNF684	NM_152373	chr1	40769819	40786426
1792	RIMS3	NM_014747	chr1	40858938	40903911
1793	RIMS3	NM_014747	chr1	40858938	40903911
1797	NFYC	NM_014223	chr1	40961466	40996553
1798	NFYC	NM_014223	chr1	40929828	41009860
1799	NFYC	NM_014223	chr1	40947624	41009860
1800	NFYC	NM_014223	chr1	40977094	41009860
1801	NFYC	NM_014223	chr1	40929828	41009862
1802	NFYC	NM_014223	chr1	40929828	41009862
1803	NFYC	NM_014223	chr1	40929828	41009862
1804	NFYC	NM_014223	chr1	40973883	41009862
1805	KCNQ4	NM_004700	chr1	41022270	41076947
1806	KCNQ4	NM_172163	chr1	41022270	41076947
1807	CITED4	NM_133467	chr1	41099314	41100605
1808	CTPS	NM_001905	chr1	41217593	41250822
1809	CTPS	NM_001905	chr1	41221419	41250822
1810	CTPS	NM_001905	chr1	41234175	41250822
1811	SLFNL1	NM_144990	chr1	41253855	41259045
1812	SLFNL1	NM_144990	chr1	41253855	41259974
1813	SLFNL1	NM_144990	chr1	41253855	41259974
1814	SLFNL1	NM_144990	chr1	41253855	41259984
1815	SCMH1	NM_001031694	chr1	41265460	41399691
1816	SCMH1	NM_001031694	chr1	41265460	41401277
1817	SCMH1	NM_012236	chr1	41265460	41480375
1818	SCMH1	NM_012236	chr1	41265460	41480375
1819	SCMH1	NM_012236	chr1	41265460	41480375
1820	SCMH1	NM_012236	chr1	41265460	41480375
1827	EDN2	NM_001956	chr1	41717032	41722884
1829	HIVEP3	NM_024503	chr1	41748270	42157083
1830	HIVEP3	NM_001127714	chr1	41748270	42157083
1832	GUCA2B	NM_007102	chr1	42391678	42394082
1833	GUCA2A	NM_033553	chr1	42400948	42402982
1834	FOXJ3	NM_014947	chr1	42414796	42573223
1835	FOXJ3	NM_014947	chr1	42414796	42573490
1836	FOXJ3	NM_014947	chr1	42429560	42573490
1837	FOXJ3	NM_014947	chr1	42414796	42574135
1838	RIMKLA	NM_173642	chr1	42619054	42662487
1839	ZMYND12	NM_032257	chr1	42668680	42694514
1840	PPCS	NM_024664	chr1	42694759	42698673
1841	PPCS	NM_001077447	chr1	42694759	42698673
1843	LOC728621	NM_001080850	chr1	42701611	42892922
1844	LOC728621	NM_001080850	chr1	42728186	42892922
1845	LOC728621	NM_001080850	chr1	42773146	42892922
1847	PPIH	NM_006347	chr1	42896634	42915016
1849	YBX1	NM_004559	chr1	42920652	42940607
1850	CLDN19	NM_148960	chr1	42971350	42978512
1851	CLDN19	NM_001123395	chr1	42971350	42978512
1853	LEPRE1	NM_022356	chr1	42984592	43005342
1855	LEPRE1	NM_022356	chr1	42985169	43005342
1857	C1orf50	NM_024097	chr1	43005502	43014002
1858	CCDC23	NM_199342	chr1	43045319	43055510
1859	ERMAP	NM_001017922	chr1	43055362	43083247
1861	ERMAP	NM_018538	chr1	43063835	43083247
1862	ERMAP	NM_018538	chr1	43068172	43083247
1863	ZNF691	NM_015911	chr1	43089216	43090071
1864	ZNF691	NM_015911	chr1	43084866	43090733
1865	ZNF691	NM_015911	chr1	43087546	43090733
1866	ZNF691	NM_015911	chr1	43087812	43090733
1868	SLC2A1	NM_006516	chr1	43163632	43197434
1871	FAM183A	NM_001101376	chr1	43386180	43394654
1872	EBNA1BP2	NM_006824	chr1	43402441	43410236
1873	EBNA1BP2	NM_006824	chr1	43402441	43410518
1874	WDR65	NM_152498	chr1	43410612	43449136
1875	WDR65	NM_152498	chr1	43410612	43449136
1876	EBNA1BP2	NM_006824	chr1	43402441	43509194
1877	TMEM125	NM_144626	chr1	43510980	43511640
1878	TMEM125	NM_144626	chr1	43508282	43512260
1879	TMEM125	NM_144626	chr1	43508843	43512260
1880	C1orf210	NM_182517	chr1	43520143	43523837
1881	TIE1	NM_005424	chr1	43539250	43561366
1882	TIE1	NM_005424	chr1	43539250	43561366
1883	MPL	NM_005373	chr1	43576061	43587793
1884	MPL	NM_005373	chr1	43576061	43592722
1885	MPL	NM_005373	chr1	43576061	43592722
1886	CDC20	NM_001255	chr1	43597212	43601460
1887	CDC20	NM_001255	chr1	43597278	43601460
1888	ELOVL1	NM_022821	chr1	43601658	43605674
1889	ELOVL1	NM_022821	chr1	43601658	43605948
1890	ELOVL1	NM_022821	chr1	43601658	43606286
1892	MED8	NM_052877	chr1	43622174	43628070
1893	MED8	NM_201542	chr1	43622983	43628070
1894	MED8	NM_201542	chr1	43622983	43628070
1895	C1orf84	NM_001012961	chr1	43628142	43645152
1896	C1orf84	NM_001012961	chr1	43628142	43651049
1898	KIAA0467	NM_015284	chr1	43661356	43690891
1900	HYI	NM_031207	chr1	43689415	43691763
1901	HYI	NM_031207	chr1	43689415	43692221
1902	HYI	NM_031207	chr1	43689415	43692221
1903	HYI	NM_031207	chr1	43689415	43692505
1906	PTPRF	NM_002840	chr1	43769133	43861930
1907	PTPRF	NM_130440	chr1	43769133	43861930
1908	PTPRF	NM_002840	chr1	43829229	43861930
1909	PTPRF	NM_130440	chr1	43829229	43861930
1910	PTPRF	NM_130440	chr1	43829229	43861930
1911	PTPRF	NM_130440	chr1	43836331	43861930
1912	JMJD2A	NM_014663	chr1	43888383	43943776
1915	ST3GAL3	NM_174964	chr1	43945804	44169418
1916	ST3GAL3	NM_174970	chr1	43945804	44169418
1917	ST3GAL3	NM_174963	chr1	43945804	44169418
1918	ST3GAL3	NM_006279	chr1	43945804	44169418
1919	ST3GAL3	NM_174968	chr1	43945804	44169418
1920	ST3GAL3	NM_174969	chr1	43945804	44169418
1921	ST3GAL3	NM_174971	chr1	43945804	44169418
1922	ST3GAL3	NM_174966	chr1	43945804	44169418
1923	ST3GAL3	NM_174965	chr1	43945804	44169418
1924	ST3GAL3	NM_174967	chr1	43945804	44169418
1926	ST3GAL3	NM_006279	chr1	43974490	44169418
1929	ST3GAL3	NM_006279	chr1	43974490	44169418
1931	ST3GAL3	NM_174967	chr1	43974490	44169418
1932	ST3GAL3	NM_174967	chr1	43974490	44169418
1933	ST3GAL3	NM_174965	chr1	43974490	44169418
1934	ST3GAL3	NM_174966	chr1	43974490	44169418
1941	ARTN	NM_057091	chr1	44171578	44175471
1942	ARTN	NM_057090	chr1	44171578	44175471
1943	ARTN	NM_003976	chr1	44173617	44175471
1944	ARTN	NM_057090	chr1	44173848	44175471
1945	ARTN	NM_057160	chr1	44174240	44175471
1946	IPO13	NM_014652	chr1	44185229	44206012
1948	DPH2	NM_001384	chr1	44208239	44211630
1949	DPH2	NM_001039589	chr1	44208239	44211630
1953	ATP6V0B	NM_004047	chr1	44213188	44216559
1954	ATP6V0B	NM_001039457	chr1	44213188	44216559
1955	B4GALT2	NM_003780	chr1	44217452	44229427
1957	B4GALT2	NM_001005417	chr1	44218769	44229427
1959	CCDC24	NM_152499	chr1	44229866	44234785
1960	CCDC24	NM_152499	chr1	44230105	44234785
1961	SLC6A9	NM_001024845	chr1	44240770	44254815
1962	SLC6A9	NM_201649	chr1	44234741	44255584
1963	SLC6A9	NM_006934	chr1	44234741	44255584
1965	SLC6A9	NM_001024845	chr1	44234741	44269721
1967	KLF17	NM_173484	chr1	44286616	44368455
1968	KLF17	NM_173484	chr1	44357108	44373396
1969	DMAP1	NM_001034024	chr1	44451711	44458938
1970	DMAP1	NM_001034023	chr1	44451711	44458938
1971	DMAP1	NM_019100	chr1	44451711	44458938
1972	ERI3	NM_024066	chr1	44459328	44593526
1973	ERI3	NM_024066	chr1	44459328	44593526
1976	RNF220	NM_018150	chr1	44643546	44889983
1977	RNF220	NM_018150	chr1	44643636	44889983
1978	RNF220	NM_018150	chr1	44870238	44889983
1979	RNF220	NM_018150	chr1	44870250	44889983
1980	RNF220	NM_018150	chr1	44870513	44889983
1983	TMEM53	NM_024587	chr1	44892087	44912686
1986	KIF2C	NM_006845	chr1	44978076	45006025
1987	KIF2C	NM_006845	chr1	44984671	45006025
1988	SNORD55	NR_000015	chr1	45014123	45014197
1989	SNORD46	NR_000024	chr1	45014750	45014848
1990	SNORD38A	NR_001456	chr1	45016100	45016171
1991	SNORD38B	NR_001457	chr1	45016648	45016717
1992	RPS8	NM_001012	chr1	45013832	45016999
1993	BEST4	NM_153274	chr1	45021843	45026013
1994	PLK3	NM_004073	chr1	45038622	45044254
1996	TCTEX1D4	NM_001013632	chr1	45044261	45044927
1997	TCTEX1D4	NM_001013632	chr1	45044172	45045544
2000	PTCH2	NM_003738	chr1	45060673	45081203
2001	EIF2B3	NM_020365	chr1	45089036	45224869
2003	EIF2B3	NM_020365	chr1	45089036	45224869
2004	EIF2B3	NM_020365	chr1	45112809	45224869
2007	HECTD3	NM_024602	chr1	45240806	45249614
2010	UROD	NM_000374	chr1	45250416	45253928
2011	UROD	NM_000374	chr1	45250416	45253928
2013	ZSWIM5	NM_020883	chr1	45254662	45444837
2014	HPDL	NM_032756	chr1	45565131	45566933
2016	MUTYH	NM_001048174	chr1	45567500	45578216
2017	MUTYH	NM_001048174	chr1	45567500	45578216
2018	MUTYH	NM_012222	chr1	45567500	45578216
2020	MUTYH	NM_001048173	chr1	45567500	45578374
2021	MUTYH	NM_001048172	chr1	45567500	45578374
2022	MUTYH	NM_012222	chr1	45567500	45578729
2025	MUTYH	NM_001048171	chr1	45567500	45578729
2026	MUTYH	NM_001128425	chr1	45567500	45578729
2027	MUTYH	NM_001048172	chr1	45567500	45578729
2028	TOE1	NM_025077	chr1	45577928	45582237
2029	TOE1	NM_025077	chr1	45577928	45582237
2031	TESK2	NM_007170	chr1	45582141	45696130
2032	TESK2	NM_007170	chr1	45582141	45729427
2035	LOC126661	NM_001102601	chr1	45733167	45738233
2040	MMACHC	NM_015506	chr1	45738442	45749324
2041	MMACHC	NM_015506	chr1	45738442	45749326
2042	PRDX1	NM_181697	chr1	45749293	45757334
2043	PRDX1	NM_002574	chr1	45749293	45760196
2044	PRDX1	NM_181697	chr1	45749293	45760196
2045	PRDX1	NM_181696	chr1	45749293	45760196
2047	AKR1A1	NM_006066	chr1	45789084	45808308
2048	AKR1A1	NM_153326	chr1	45789084	45808308
2051	NASP	NM_002482	chr1	45840319	45847773
2052	NASP	NM_002482	chr1	45822303	45852440
2053	NASP	NM_002482	chr1	45822303	45857154
2054	NASP	NM_172164	chr1	45822303	45857154
2055	NASP	NM_152298	chr1	45822303	45857154
2056	NASP	NM_152298	chr1	45849721	45857154
2057	CCDC17	NM_001114938	chr1	45858302	45862316
2059	CCDC17	NM_001114938	chr1	45858302	45862316
2061	GPBP1L1	NM_021639	chr1	45865567	45873983
2062	GPBP1L1	NM_021639	chr1	45865567	45899484
2063	GPBP1L1	NM_021639	chr1	45865567	45924868
2064	TMEM69	NM_016486	chr1	45926433	45932695
2065	IPP	NM_005897	chr1	45936993	45984720
2066	IPP	NM_005897	chr1	45932586	45988908
2067	IPP	NM_005897	chr1	45936993	45988908
2070	MAST2	NM_015112	chr1	46151846	46269020
2073	MAST2	NM_015112	chr1	46041871	46274383
2074	MAST2	NM_015112	chr1	46041871	46274383
2075	PIK3R3	NM_003629	chr1	46278398	46370967
2076	PIK3R3	NM_003629	chr1	46278398	46370967
2077	PIK3R3	NM_003629	chr1	46278398	46371054
2078	PIK3R3	NM_001114172	chr1	46278398	46371295
2079	TSPAN1	NM_005727	chr1	46413345	46424217
2080	TSPAN1	NM_005727	chr1	46418784	46424217
2084	POMGNT1	NM_017739	chr1	46426939	46436708
2087	C1orf190	NM_001013615	chr1	46441592	46509912
2088	RAD54L	NM_003579	chr1	46485973	46516732
2089	RAD54L	NM_003579	chr1	46486003	46516732
2090	RAD54L	NM_003579	chr1	46496944	46516732
2091	LRRC41	NM_006369	chr1	46516658	46541625
2092	LRRC41	NM_006369	chr1	46523263	46541625
2093	UQCRH	NM_006004	chr1	46541966	46555034
2095	NSUN4	NM_199044	chr1	46578976	46603277
2097	NSUN4	NM_199044	chr1	46579462	46603277
2100	FAAH	NM_001441	chr1	46632525	46652107
2102	DMBX1	NM_147192	chr1	46745254	46752473
2103	DMBX1	NM_172225	chr1	46745254	46752473
2105	KNCN	NM_001097611	chr1	46783902	46789474
2107	MKNK1	NM_198973	chr1	46795676	46832539
2108	MKNK1	NM_003684	chr1	46795676	46842473
2109	MKNK1	NM_003684	chr1	46795676	46842473
2111	MKNK1	NM_198973	chr1	46795676	46842538
2113	MOBKL2C	NM_145279	chr1	46845973	46853392
2114	MOBKL2C	NM_201403	chr1	46845973	46855150
2115	ATPAF1	NM_001042546	chr1	46870997	46903631
2117	ATPAF1	NM_022745	chr1	46870997	46906686
2118	ATPAF1	NM_001042546	chr1	46870997	46906686
2120	KIAA0494	NM_014774	chr1	46913417	46957323
2121	KIAA0494	NM_014774	chr1	46922421	46957323
2123	CYP4B1	NM_001099772	chr1	47037256	47057608
2124	CYP4B1	NM_000779	chr1	47037256	47057608
2125	CYP4B1	NM_001099772	chr1	47037256	47057608
2126	CYP4Z2P	NR_002788	chr1	47096492	47138734
2128	CYP4A11	NM_000778	chr1	47167432	47179743
2129	CYP4A11	NM_000778	chr1	47169767	47179743
2130	CYP4X1	NM_178033	chr1	47199622	47289010
2131	CYP4X1	NM_178033	chr1	47242498	47289010
2132	CYP4X1	NM_178033	chr1	47261826	47289010
2133	CYP4Z1	NM_178134	chr1	47305746	47356579
2134	CYP4A22	NM_001010969	chr1	47375693	47385740
2136	CYP4A22	NM_001010969	chr1	47375693	47387113
2137	PDZK1IP1	NM_005764	chr1	47421847	47428358
2139	TAL1	NM_003189	chr1	47454550	47468030
2140	TAL1	NM_003189	chr1	47454550	47469974
2143	STIL	NM_003035	chr1	47498547	47522332
2145	STIL	NM_003035	chr1	47488397	47552406
2146	STIL	NM_001048166	chr1	47488397	47552406
2147	STIL	NM_003035	chr1	47488397	47552406
2148	STIL	NM_003035	chr1	47498547	47552406
2150	CMPK1	NM_016308	chr1	47572174	47617098
2152	FOXE3	NM_012186	chr1	47654330	47656311
2154	FOXD2	NM_004474	chr1	47674275	47678950
2156	SLC5A9	NM_001011547	chr1	48460990	48486903
2157	SLC5A9	NM_001011547	chr1	48460990	48486903
2160	SPATA6	NM_019073	chr1	48536864	48710432
2161	SPATA6	NM_019073	chr1	48536864	48710432
2164	BEND5	NM_024603	chr1	48966126	49015134
2166	AGBL4	NM_032785	chr1	48822128	49284059
2167	AGBL4	NM_032785	chr1	48771113	50262213
2168	ELAVL4	NM_021952	chr1	50348099	50435819
2169	ELAVL4	NM_021952	chr1	50286375	50439641
2170	ELAVL4	NM_021952	chr1	50342168	50439641
2171	ELAVL4	NM_021952	chr1	50344550	50439641
2172	ELAVL4	NM_021952	chr1	50347224	50439641
2173	ELAVL4	NM_021952	chr1	50347224	50439643
2174	DMRTA2	NM_032110	chr1	50655813	50661729
2176	FAF1	NM_007051	chr1	50679522	51198421
2177	FAF1	NM_007051	chr1	50679522	51198524
2178	CDKN2C	NM_001262	chr1	51206195	51212897
2179	CDKN2C	NM_078626	chr1	51208229	51212897
2181	RNF11	NM_014372	chr1	51474532	51511707
2182	TTC39A	NM_001080494	chr1	51525369	51536182
2183	TTC39A	NM_001080494	chr1	51525369	51560526
2184	TTC39A	NM_001080494	chr1	51525369	51560526
2185	TTC39A	NM_001080494	chr1	51533799	51568822
2186	TTC39A	NM_001080494	chr1	51539831	51569205
2188	TTC39A	NM_001080494	chr1	51525369	51583282
2189	EPS15	NM_001981	chr1	51592522	51660347
2190	EPS15	NM_001981	chr1	51592522	51757583
2191	EPS15	NM_001981	chr1	51592522	51757583
2193	OSBPL9	NM_148905	chr1	51815438	52026726
2194	OSBPL9	NM_024586	chr1	51855133	52026726
2196	OSBPL9	NM_148909	chr1	51855133	52026726
2197	OSBPL9	NM_148906	chr1	51855133	52026726
2198	OSBPL9	NM_148908	chr1	51855133	52026726
2199	OSBPL9	NM_148906	chr1	51855133	52026726
2200	OSBPL9	NM_148904	chr1	51968080	52026726
2201	OSBPL9	NM_148905	chr1	51968080	52026726
2202	OSBPL9	NM_148907	chr1	51968110	52026726
2203	OSBPL9	NM_148905	chr1	51997883	52026726
2206	NRD1	NM_002525	chr1	52027827	52116300
2207	NRD1	NM_001101662	chr1	52052810	52116300
2208	NRD1	NM_002525	chr1	52027453	52117197
2209	NRD1	NM_001101662	chr1	52027453	52117197
2210	NRD1	NM_001101662	chr1	52029837	52117197
2211	RAB3B	NM_002867	chr1	52157422	52228936
2212	KTI12	NM_138417	chr1	52270364	52272060
2213	TXNDC12	NM_015913	chr1	52258391	52293635
2214	BTF3L4	NM_152265	chr1	52294560	52326650
2215	BTF3L4	NM_152265	chr1	52294560	52326650
2216	BTF3L4	NM_152265	chr1	52298083	52326650
2217	ZFYVE9	NM_007323	chr1	52380633	52502307
2218	ZFYVE9	NM_004799	chr1	52380633	52584946
2219	ZFYVE9	NM_007324	chr1	52380633	52584946
2220	CC2D1B	NM_032449	chr1	52590791	52596721
2221	CC2D1B	NM_032449	chr1	52590791	52598493
2222	CC2D1B	NM_032449	chr1	52588854	52604452
2223	ORC1L	NM_004153	chr1	52611088	52642719
2224	ORC1L	NM_004153	chr1	52611088	52642719
2225	ORC1L	NM_004153	chr1	52611088	52642719
2226	PRPF38A	NM_032864	chr1	52642806	52656580
2228	ZCCHC11	NM_001009881	chr1	52669263	52699876
2229	ZCCHC11	NM_001009882	chr1	52700463	52764633
2230	ZCCHC11	NM_015269	chr1	52661535	52791350
2231	ZCCHC11	NM_001009881	chr1	52661535	52791350
2232	ZCCHC11	NM_001009882	chr1	52661535	52791350
2235	ZCCHC11	NM_001009882	chr1	52676479	52791360
2236	ZCCHC11	NM_001009882	chr1	52684524	52791718
2237	GPX7	NM_015696	chr1	52840631	52847310
2238	FAM159A	NM_001042693	chr1	52871653	52895325
2239	FAM159A	NM_001042693	chr1	52871653	52907381
2241	C1orf163	NM_023077	chr1	52925101	52936626
2242	ZYG11B	NM_024646	chr1	52964768	53054900
2243	ZYG11B	NM_024646	chr1	52964768	53063913
2249	ECHDC2	NM_018281	chr1	53134491	53160034
2250	ECHDC2	NM_018281	chr1	53134491	53160034
2251	SCP2	NM_001007098	chr1	53165535	53234260
2252	SCP2	NM_002979	chr1	53165535	53289870
2253	SCP2	NM_001007098	chr1	53165535	53289870
2254	SCP2	NM_001007098	chr1	53165535	53289870
2255	SCP2	NM_001007100	chr1	53253149	53289870
2256	SCP2	NM_001007250	chr1	53253149	53289870
2257	PODN	NM_153703	chr1	53300472	53323762
2258	PODN	NM_153703	chr1	53300472	53323762
2261	SLC1A7	NM_006671	chr1	53325442	53380837
2263	CPT2	NM_000098	chr1	53434688	53452457
2264	C1orf123	NM_017887	chr1	53452359	53456826
2265	C1orf123	NM_017887	chr1	53452359	53458877
2267	MAGOH	NM_002370	chr1	53465151	53476795
2269	LRP8	NM_033300	chr1	53488949	53506858
2270	LRP8	NM_001018054	chr1	53483799	53565659
2271	LRP8	NM_004631	chr1	53483799	53566409
2272	LRP8	NM_001018054	chr1	53483799	53566409
2273	LRP8	NM_033300	chr1	53483799	53566409
2274	LRP8	NM_017522	chr1	53483799	53566409
2276	FLJ40434	NR_002314	chr1	53676636	53677634
2278	DMRTB1	NM_033067	chr1	53697659	53705746
2279	GLIS1	NM_147193	chr1	53744493	53972465
2280	TMEM48	NM_018087	chr1	54005975	54076763
2283	YIPF1	NM_018982	chr1	54089993	54128041
2284	YIPF1	NM_018982	chr1	54089993	54128041
2285	YIPF1	NM_018982	chr1	54089993	54128041
2286	YIPF1	NM_018982	chr1	54089993	54128041
2288	DIO1	NM_213593	chr1	54132448	54149347
2289	DIO1	NM_000792	chr1	54132448	54149347
2290	DIO1	NM_001039715	chr1	54132448	54149347
2291	DIO1	NM_001039716	chr1	54132448	54149347
2297	HSPB11	NM_016126	chr1	54159821	54183876
2298	HSPB11	NM_016126	chr1	54159821	54183876
2299	LRRC42	NM_052940	chr1	54184624	54206427
2300	LRRC42	NM_052940	chr1	54184624	54206427
2301	LRRC42	NM_052940	chr1	54184624	54206427
2302	LRRC42	NM_052940	chr1	54184624	54206427
2303	LDLRAD1	NM_001010978	chr1	54247093	54256391
2305	TMEM59	NM_004872	chr1	54269936	54282602
2307	TMEM59	NM_004872	chr1	54269936	54291699
2308	TMEM59	NM_004872	chr1	54269936	54291699
2310	TMEM59	NM_004872	chr1	54274870	54291699
2311	C1orf83	NM_153035	chr1	54291861	54338004
2313	CDCP2	NM_201546	chr1	54377255	54392031
2315	CYB5RL	NM_001031672	chr1	54410614	54438334
2318	MRPL37	NM_016491	chr1	54438427	54456644
2320	MRPL37	NM_016491	chr1	54438451	54456644
2321	MRPL37	NM_016491	chr1	54438427	54463725
2324	SSBP3	NM_145716	chr1	54464782	54644680
2325	SSBP3	NM_018070	chr1	54464782	54644680
2326	SSBP3	NM_001009955	chr1	54464782	54644680
2327	ACOT11	NM_147161	chr1	54786488	54837101
2329	ACOT11	NM_147161	chr1	54786488	54848588
2330	FAM151A	NM_176782	chr1	54847441	54861786
2331	ACOT11	NM_015547	chr1	54786488	54873005
2332	C1orf175	NM_001039464	chr1	54880031	54902316
2334	C1orf175	NM_001039464	chr1	54880031	54948527
2337	C1orf175	NM_001039464	chr1	54891113	54948527
2339	C1orf175	NM_001039464	chr1	54920916	54948527
2341	TTC4	NM_004623	chr1	54954116	54980569
2342	TTC4	NM_004623	chr1	54954116	54980569
2344	PARS2	NM_152268	chr1	54995994	54997422
2345	PARS2	NM_152268	chr1	54995158	55002775
2346	TTC22	NM_001114108	chr1	55019339	55039529
2347	TTC22	NM_017904	chr1	55022811	55039529
2348	C1orf177	NM_152607	chr1	55044323	55080525
2349	C1orf177	NM_001110533	chr1	55044323	55080525
2350	DHCR24	NM_014762	chr1	55087887	55125509
2351	TMEM61	NM_182532	chr1	55219052	55230554
2352	BSND	NM_057176	chr1	55237204	55247053
2353	PCSK9	NM_174936	chr1	55277807	55303111
2354	USP24	NM_015306	chr1	55304619	55453350
2356	PPAP2B	NM_177414	chr1	56733020	56817845
2357	PRKAA2	NM_006252	chr1	56883577	56953596
2359	C1orf168	NM_001004303	chr1	56957064	57057957
2361	C1orf168	NM_001004303	chr1	57026579	57057957
2363	C8A	NM_000562	chr1	57093066	57156482
2364	C8B	NM_000066	chr1	57167470	57204276
2365	DAB1	NM_021080	chr1	57236166	57529426
2366	DAB1	NM_021080	chr1	57236166	57529426
2367	DAB1	NM_021080	chr1	57236166	57545625
2368	DAB1	NM_021080	chr1	57248940	57661460
2371	LOC644928	NM_001093732	chr1	58294296	58294767
2372	DAB1	NM_021080	chr1	57236166	58488799
2374	OMA1	NM_145243	chr1	58712091	58777570
2375	DAB1	NM_021080	chr1	57236166	58785034
2376	OMA1	NM_145243	chr1	58718978	58785034
2377	OMA1	NM_145243	chr1	58771680	58785034
2378	TACSTD2	NM_002353	chr1	58813682	58815754
2382	MYSM1	NM_001085487	chr1	58898177	58938335
2384	JUN	NM_002228	chr1	59019050	59022373
2387	FGGY	NM_018291	chr1	59535212	59937654
2388	FGGY	NM_001113411	chr1	59535212	60000990
2389	FGGY	NM_018291	chr1	59535212	60000990
2390	FGGY	NM_018291	chr1	59535212	60000990
2391	FGGY	NM_018291	chr1	59535212	60000990
2392	FGGY	NM_018291	chr1	59548346	60000990
2393	FGGY	NM_018291	chr1	59753913	60000990
2395	HOOK1	NM_015888	chr1	60053050	60114638
2396	HOOK1	NM_015888	chr1	60053120	60114638
2398	CYP2J2	NM_000775	chr1	60131567	60165011
2400	C1orf87	NM_152377	chr1	60227411	60312014
2403	NFIA	NM_005595	chr1	61320882	61694624
2408	TM2D1	NM_032027	chr1	61919306	61963683
2409	INADL	NM_176877	chr1	61980736	62352506
2410	INADL	NM_176877	chr1	61980736	62353170
2411	INADL	NM_176877	chr1	62113502	62353170
2413	INADL	NM_176877	chr1	61980736	62402179
2414	INADL	NM_176877	chr1	62190513	62416935
2415	L1TD1	NM_019079	chr1	62433083	62450588
2417	KANK4	NM_181712	chr1	62474424	62511051
2418	KANK4	NM_181712	chr1	62474424	62557671
2419	KANK4	NM_181712	chr1	62474424	62557671
2420	USP1	NM_001017415	chr1	62674562	62690503
2421	USP1	NM_001017416	chr1	62674562	62690503
2422	USP1	NM_003368	chr1	62674970	62690503
2424	DOCK7	NM_033407	chr1	62692984	62794248
2425	ANGPTL3	NM_014495	chr1	62835774	62843768
2426	DOCK7	NM_033407	chr1	62692984	62892052
2427	DOCK7	NM_033407	chr1	62692984	62892052
2428	DOCK7	NM_033407	chr1	62692984	62926557
2429	DOCK7	NM_033407	chr1	62692984	62926557
2431	ATG4C	NM_178221	chr1	63022390	63102638
2432	ATG4C	NM_032852	chr1	63022390	63102638
2435	FOXD3	NM_012183	chr1	63561317	63563385
2436	ALG6	NM_013339	chr1	63605885	63675466
2439	ITGB3BP	NM_014288	chr1	63686237	63693227
2440	ITGB3BP	NM_014288	chr1	63691699	63761400
2441	ITGB3BP	NM_014288	chr1	63679049	63761423
2442	ITGB3BP	NM_014288	chr1	63679049	63761423
2445	DLEU2L	NR_002771	chr1	63787238	63788895
2446	EFCAB7	NM_032437	chr1	63761855	63810952
2447	PGM1	NM_002633	chr1	63831534	63898505
2449	ROR1	NM_001083592	chr1	64012277	64381640
2451	ROR1	NM_005012	chr1	64012277	64417295
2453	UBE2U	NM_152489	chr1	64442077	64482615
2454	CACHD1	NM_020925	chr1	64709063	64931329
2457	RAVER2	NM_018211	chr1	64983365	65071500
2458	RAVER2	NM_018211	chr1	65015893	65071500
2461	JAK1	NM_002227	chr1	65071493	65204775
2462	JAK1	NM_002227	chr1	65071493	65205207
2465	AK3L1	NM_203464	chr1	65385819	65465763
2466	AK3L1	NM_203464	chr1	65385940	65465763
2467	AK3L1	NM_001005353	chr1	65386100	65465763
2468	AK3L1	NM_013410	chr1	65386473	65465763
2470	DNAJC6	NM_014787	chr1	65492735	65631136
2471	DNAJC6	NM_014787	chr1	65503017	65654140
2472	DNAJC6	NM_014787	chr1	65547815	65654140
2474	LEPROT	NM_017526	chr1	65658905	65670839
2475	LEPROT	NM_017526	chr1	65658905	65670839
2476	LEPR	NM_001003680	chr1	65658905	65868683
2477	LEPR	NM_001003680	chr1	65764012	65868683
2478	LEPR	NM_001003679	chr1	65658905	65873699
2479	LEPR	NM_001003679	chr1	65764012	65873699
2482	LEPR	NM_002303	chr1	65658905	65875410
2484	PDE4B	NM_001037341	chr1	66030780	66612850
2485	PDE4B	NM_001037339	chr1	66030780	66612850
2486	PDE4B	NM_002600	chr1	66031443	66612850
2487	PDE4B	NM_001037340	chr1	66230977	66612850
2488	PDE4B	NM_001037339	chr1	66570380	66612850
2489	PDE4B	NM_001037339	chr1	66592657	66612850
2490	SGIP1	NM_032291	chr1	66772412	66983356
2491	SGIP1	NM_032291	chr1	66881814	66983356
2492	SGIP1	NM_032291	chr1	66881814	66983356
2493	SGIP1	NM_032291	chr1	66909265	66983356
2494	SGIP1	NM_032291	chr1	66932964	66983356
2495	TCTEX1D1	NM_152665	chr1	66990729	67017058
2498	INSL5	NM_005478	chr1	67036011	67039527
2499	WDR78	NM_024763	chr1	67051159	67113208
2500	WDR78	NM_207014	chr1	67051159	67129093
2501	WDR78	NM_024763	chr1	67051159	67163158
2502	WDR78	NM_207014	chr1	67075873	67163158
2503	WDR78	NM_207014	chr1	67109516	67163158
2505	MIER1	NM_001077702	chr1	67163229	67224941
2506	MIER1	NM_001077703	chr1	67163229	67224941
2507	MIER1	NM_001077700	chr1	67163229	67224941
2509	MIER1	NM_001077704	chr1	67168513	67224941
2510	MIER1	NM_020948	chr1	67163229	67226890
2511	MIER1	NM_001077700	chr1	67163229	67226890
2512	MIER1	NM_001077700	chr1	67163229	67226890
2513	MIER1	NM_001077700	chr1	67163229	67226890
2514	MIER1	NM_001077701	chr1	67168513	67226890
2515	SLC35D1	NM_015139	chr1	67242439	67292316
2516	C1orf141	NM_001013674	chr1	67330446	67366808
2517	C1orf141	NM_001013674	chr1	67330446	67373241
2521	IL23R	NM_144701	chr1	67404756	67498238
2524	IL23R	NM_144701	chr1	67445886	67498238
2526	IL12RB2	NM_001559	chr1	67545634	67635171
2528	SERBP1	NM_001018067	chr1	67646080	67668711
2529	SERBP1	NM_001018069	chr1	67646080	67668711
2530	SERBP1	NM_001018068	chr1	67646080	67668711
2531	SERBP1	NM_015640	chr1	67646080	67668711
2532	GADD45A	NM_001924	chr1	67923470	67926607
2536	GNG12	NM_018841	chr1	67939736	68071730
2537	DIRAS3	NM_004675	chr1	68284878	68285568
2538	DIRAS3	NM_004675	chr1	68284232	68289069
2539	GPR177	NM_001002292	chr1	68363628	68432492
2542	GPR177	NM_001002292	chr1	68336738	68470841
2543	GPR177	NM_024911	chr1	68363628	68470841
2544	GPR177	NM_024911	chr1	68363628	68470841
2546	RPE65	NM_000329	chr1	68667094	68688230
2547	DEPDC1	NM_017779	chr1	68712422	68720509
2549	DEPDC1	NM_001114120	chr1	68712422	68735387
2550	DEPDC1	NM_017779	chr1	68712422	68735387
2553	PIN1L	NR_023916	chr1	70157592	70158588
2554	LRRC7	NM_020794	chr1	69998445	70361759
2556	LRRC7	NM_020794	chr1	70274714	70361759
2557	LRRC40	NM_017768	chr1	70383084	70443863
2560	SFRS11	NM_004768	chr1	70459666	70488774
2561	SFRS11	NM_004768	chr1	70443952	70490272
2562	SFRS11	NM_004768	chr1	70443952	70490272
2563	SFRS11	NM_004768	chr1	70468548	70490272
2564	SFRS11	NM_004768	chr1	70469818	70490272
2566	ANKRD13C	NM_030816	chr1	70497272	70593005
2567	ANKRD13C	NM_030816	chr1	70497272	70593005
2568	HHLA3	NM_007071	chr1	70593080	70606293
2569	HHLA3	NM_001036646	chr1	70593080	70606293
2570	HHLA3	NM_001036645	chr1	70593080	70606293
2571	HHLA3	NM_001031693	chr1	70593080	70606293
2573	CTH	NM_001902	chr1	70649542	70677841
2574	CTH	NM_153742	chr1	70649542	70677841
2576	PTGER3	NM_198714	chr1	71090623	71286079
2577	PTGER3	NM_198712	chr1	71090623	71286079
2578	PTGER3	NM_000957	chr1	71090623	71286079
2579	PTGER3	NM_198716	chr1	71090623	71286079
2580	PTGER3	NM_198713	chr1	71090623	71286079
2581	PTGER3	NM_198717	chr1	71090623	71286079
2582	PTGER3	NM_198717	chr1	71100575	71286079
2583	PTGER3	NM_198719	chr1	71121988	71286079
2584	PTGER3	NM_198716	chr1	71122027	71286079
2585	PTGER3	NM_198717	chr1	71122027	71286079
2586	PTGER3	NM_001126044	chr1	71190702	71286079
2587	PTGER3	NM_198718	chr1	71190702	71286079
2588	PTGER3	NM_198719	chr1	71209051	71286079
2589	PTGER3	NM_198715	chr1	71244124	71286079
2591	ZRANB2	NM_005455	chr1	71301561	71319333
2592	ZRANB2	NM_203350	chr1	71301561	71319333
2594	NEGR1	NM_173808	chr1	71641212	72339202
2595	NEGR1	NM_173808	chr1	71641212	72520993
2597	LRRIQ3	NM_001105659	chr1	74264289	74436459
2599	FPGT	NM_003838	chr1	74436513	74445708
2600	TNNI3K	NM_001112808	chr1	74436513	74610364
2601	TNNI3K	NM_001112808	chr1	74436513	74703193
2602	TNNI3K	NM_001112808	chr1	74436513	74782696
2603	TNNI3K	NM_015978	chr1	74473672	74782696
2605	C1orf173	NM_001002912	chr1	74827599	74873126
2606	C1orf173	NM_001002912	chr1	74806382	74912010
2607	CRYZ	NM_001889	chr1	74943771	74971315
2608	CRYZ	NM_001889	chr1	74943771	74971315
2609	CRYZ	NM_001889	chr1	74943771	74971315
2611	TYW3	NM_138467	chr1	74971427	75003896
2613	LHX8	NM_001001933	chr1	75366706	75399806
2617	SLC44A5	NM_152697	chr1	75441784	75849357
2618	SLC44A5	NM_152697	chr1	75444868	75849357
2621	ACADM	NM_000016	chr1	75962630	76001943
2622	ACADM	NM_001127328	chr1	75962630	76001943
2623	ACADM	NR_022013	chr1	75962630	76001943
2624	ACADM	NM_000016	chr1	75962630	76001943
2626	SNORD45C	NR_003042	chr1	76025344	76025422
2627	SNORD45A	NR_002749	chr1	76026161	76026245
2628	SNORD45B	NR_002748	chr1	76027749	76027820
2629	RABGGTB	NM_004582	chr1	76024473	76033352
2630	RABGGTB	NM_004582	chr1	76024473	76033352
2633	MSH4	NM_002440	chr1	76035217	76151511
2634	ASB17	NM_080868	chr1	76157147	76170704
2636	ST6GALNAC3	NM_152996	chr1	76312991	76815478
2637	ST6GALNAC3	NM_152996	chr1	76312991	76869220
2638	ST6GALNAC5	NM_030965	chr1	77105773	77302325
2641	LOC645441	NM_001093734	chr1	77366632	77367995
2642	PIGK	NM_005482	chr1	77327254	77457720
2644	PIGK	NM_005482	chr1	77391808	77457720
2646	AK5	NM_174858	chr1	77520329	77798242
2647	AK5	NM_012093	chr1	77520874	77798242
2648	ZZZ3	NM_015534	chr1	77802777	77871678
2649	ZZZ3	NM_015534	chr1	77802777	77920931
2650	ZZZ3	NM_015534	chr1	77822789	77920931
2651	ZZZ3	NM_015534	chr1	77802777	77921692
2653	USP33	NM_201626	chr1	77934261	77966985
2654	USP33	NM_201626	chr1	77949925	77979702
2655	USP33	NM_015017	chr1	77934261	77998125
2656	USP33	NM_201624	chr1	77934261	77998125
2657	USP33	NM_201626	chr1	77949925	77998125
2659	FAM73A	NM_198549	chr1	78017896	78116669
2660	NEXN	NM_144573	chr1	78126787	78167777
2661	NEXN	NM_144573	chr1	78126787	78171752
2662	NEXN	NM_144573	chr1	78126787	78180481
2663	NEXN	NM_144573	chr1	78156232	78182164
2664	NEXN	NM_144573	chr1	78156397	78182164
2665	NEXN	NM_144573	chr1	78126787	78182166
2666	NEXN	NM_144573	chr1	78171314	78182166
2667	FUBP1	NM_003902	chr1	78184755	78217365
2668	FUBP1	NM_003902	chr1	78186178	78217365
2669	DNAJB4	NM_007034	chr1	78243223	78255583
2670	GIPC2	NM_017655	chr1	78284176	78375700
2673	PTGFR	NM_001039585	chr1	78729315	78778974
2674	PTGFR	NM_000959	chr1	78729315	78778974
2675	IFI44L	NM_006820	chr1	78858675	78884418
2676	IFI44	NM_006417	chr1	78888064	78902351
2677	ELTD1	NM_022159	chr1	79128036	79245083
2680	LPHN2	NM_012302	chr1	81938042	82230695
2681	LPHN2	NM_012302	chr1	82038669	82230695
2684	LPHN2	NM_012302	chr1	82188460	82230695
2689	TTLL7	NM_024686	chr1	84107644	84190658
2690	TTLL7	NM_024686	chr1	84107644	84237421
2694	TTLL7	NM_024686	chr1	84107969	84237421
2698	PRKACB	NM_207578	chr1	84402974	84443565
2699	PRKACB	NM_207578	chr1	84316332	84443567
2700	PRKACB	NM_207578	chr1	84382539	84443567
2701	PRKACB	NM_002731	chr1	84316332	84476769
2702	PRKACB	NM_182948	chr1	84382539	84476769
2703	PRKACB	NM_002731	chr1	84402602	84476769
2704	PRKACB	NM_002731	chr1	84402974	84476769
2705	PRKACB	NM_002731	chr1	84402974	84476769
2706	SAMD13	NM_001010971	chr1	84536636	84589067
2708	UOX	NR_003927	chr1	84603228	84636164
2709	DNASE2B	NM_021233	chr1	84636802	84653279
2710	DNASE2B	NM_058248	chr1	84646621	84653279
2711	DNASE2B	NM_058248	chr1	84646707	84653279
2712	BXDC5	NM_025065	chr1	84717507	84736621
2713	GNG5	NM_005274	chr1	84736593	84744850
2714	SPATA1	NM_001081472	chr1	84744561	84765138
2716	SPATA1	NM_001081472	chr1	84744561	84804463
2717	CTBS	NM_004388	chr1	84792809	84812686
2722	SSX2IP	NM_014021	chr1	84882184	84909086
2724	SSX2IP	NM_014021	chr1	84882184	84928575
2726	SSX2IP	NM_014021	chr1	84882184	84928768
2727	SSX2IP	NM_014021	chr1	84882184	84928768
2728	SSX2IP	NM_014021	chr1	84893735	84929028
2729	LPAR3	NM_012152	chr1	85051673	85104430
2730	LPAR3	NM_012152	chr1	85051673	85131484
2731	MCOLN2	NM_153259	chr1	85163853	85235384
2733	MCOLN3	NM_018298	chr1	85256352	85261791
2735	MCOLN3	NM_018298	chr1	85256352	85286757
2736	MCOLN3	NM_018298	chr1	85256352	85286757
2738	MCOLN3	NM_018298	chr1	85262832	85286757
2739	WDR63	NM_145172	chr1	85300594	85371407
2740	WDR63	NM_145172	chr1	85300594	85371407
2741	SYDE2	NM_032184	chr1	85395943	85439316
2742	SYDE2	NM_032184	chr1	85419433	85439316
2743	C1orf52	NM_198077	chr1	85490243	85497913
2746	C1orf52	NM_198077	chr1	85495714	85497913
2747	BCL10	NM_003921	chr1	85504047	85516171
2749	DDAH1	NM_012137	chr1	85556755	85702839
2750	DDAH1	NM_012137	chr1	85556755	85703411
2752	DDAH1	NM_012137	chr1	85556755	85816521
2754	CYR61	NM_001554	chr1	85819047	85821978
2755	CYR61	NM_001554	chr1	85820185	85821978
2756	ZNHIT6	NM_017953	chr1	85891078	85946689
2757	COL24A1	NM_152890	chr1	85967503	86201520
2758	COL24A1	NM_152890	chr1	85967503	86394742
2760	COL24A1	NM_152890	chr1	86283398	86395034
2761	ODF2L	NM_020729	chr1	86586999	86634591
2762	ODF2L	NM_020729	chr1	86586999	86634591
2763	ODF2L	NM_020729	chr1	86587007	86634591
2764	ODF2L	NM_001007022	chr1	86587007	86634591
2765	ODF2L	NM_020729	chr1	86587007	86634591
2766	ODF2L	NM_001007022	chr1	86597057	86634591
2767	ODF2L	NM_001007022	chr1	86598696	86634591
2768	CLCA2	NM_006536	chr1	86662356	86694828
2769	CLCA1	NM_001285	chr1	86706982	86732719
2770	CLCA1	NM_001285	chr1	86706982	86738562
2771	CLCA4	NM_012128	chr1	86785346	86819020
2774	CLCA3	NM_004921	chr1	86872546	86893647
2775	SH3GLB1	NM_016009	chr1	86942844	86986455
2776	SH3GLB1	NM_016009	chr1	86942844	86986455
2777	SH3GLB1	NM_016009	chr1	86942844	86986455
2779	SEP15	NM_004261	chr1	87100715	87152695
2780	SEP15	NM_203341	chr1	87100715	87152695
2781	HS2ST1	NM_012262	chr1	87152949	87336712
2782	HS2ST1	NM_012262	chr1	87152949	87348252
2784	HS2ST1	NM_012262	chr1	87231277	87407472
2786	LMO4	NM_006769	chr1	87566738	87583851
2787	LMO4	NM_006769	chr1	87569938	87583851
2790	PKN2	NM_006256	chr1	88922509	89044539
2791	PKN2	NM_006256	chr1	88922509	89074526
2792	PKN2	NM_006256	chr1	88922509	89074526
2793	GTF2B	NM_001514	chr1	89090908	89129889
2795	CCBL2	NM_019610	chr1	89220924	89222097
2796	CCBL2	NM_001008661	chr1	89174043	89231104
2797	CCBL2	NM_001008662	chr1	89174043	89231104
2799	CCBL2	NM_019610	chr1	89218709	89231104
2800	GBP3	NM_018284	chr1	89244947	89261137
2803	GBP1	NM_002053	chr1	89290574	89303631
2804	GBP2	NM_004120	chr1	89345897	89364387
2805	GBP2	NM_004120	chr1	89344430	89388846
2806	GBP7	NM_207398	chr1	89370021	89414311
2807	GBP4	NM_052941	chr1	89420045	89437150
2808	GBP5	NM_052942	chr1	89500953	89511075
2809	GBP5	NM_052942	chr1	89498852	89511119
2810	GBP5	NM_052942	chr1	89498852	89511119
2811	GBP6	NM_198460	chr1	89602023	89626307
2812	LOC400759	NR_003133	chr1	89645825	89663081
2813	LRRC8B	NM_015350	chr1	89763042	89831803
2814	LRRC8B	NM_015350	chr1	89763042	89831803
2815	LRRC8B	NM_015350	chr1	89796857	89831803
2817	LRRC8C	NM_032270	chr1	89871294	89957682
2818	LRRC8D	NM_018103	chr1	90171215	90173792
2819	LRRC8D	NM_018103	chr1	90059231	90174148
2820	LRRC8D	NM_018103	chr1	90060100	90174148
2821	LOC492303	NR_002830	chr1	90231411	90233113
2822	ZNF326	NM_182975	chr1	90233265	90244588
2823	ZNF326	NM_182976	chr1	90233265	90266682
2824	ZNF326	NM_182976	chr1	90233265	90266682
2826	BARHL2	NM_020063	chr1	90950166	90955382
2829	ZNF644	NM_016620	chr1	91153444	91259618
2830	ZNF644	NM_201269	chr1	91176416	91259618
2831	ZNF644	NM_201269	chr1	91153444	91260259
2832	ZNF644	NM_032186	chr1	91153444	91260259
2833	HFM1	NM_001017975	chr1	91500332	91585621
2835	HFM1	NM_001017975	chr1	91615587	91639254
2836	HFM1	NM_001017975	chr1	91498910	91643014
2837	CDC7	NM_003503	chr1	91739031	91763902
2838	CDC7	NM_003503	chr1	91739031	91763902
2839	CDC7	NM_003503	chr1	91739290	91763902
2841	HSP90B3P	NR_003130	chr1	91873154	91881922
2843	TGFBR3	NM_003243	chr1	91920574	92124243
2844	TGFBR3	NM_003243	chr1	91920574	92124243
2845	TGFBR3	NM_003243	chr1	91920574	92144147
2846	BRDT	NM_207189	chr1	92187515	92252573
2847	BRDT	NM_001726	chr1	92187515	92252573
2848	BRDT	NM_207189	chr1	92187515	92252573
2849	BRDT	NM_001726	chr1	92190296	92252573
2850	ABHD7	NM_173567	chr1	92268145	92301681
2851	BTBD8	NM_183242	chr1	92318480	92385985
2853	C1orf146	NM_001012425	chr1	92456160	92483955
2854	GLMN	NM_053274	chr1	92484542	92537154
2856	GLMN	NM_053274	chr1	92484542	92537154
2857	RPAP2	NM_024813	chr1	92537194	92626317
2859	GFI1	NM_001127215	chr1	92712905	92721944
2860	GFI1	NM_001127216	chr1	92712905	92724216
2861	GFI1	NM_005263	chr1	92712905	92725021
2862	EVI5	NM_005665	chr1	92801786	92932533
2863	EVI5	NM_005665	chr1	92746840	93030549
2864	SNORD21	NR_000006	chr1	93075433	93075528
2865	SNORA66	NR_002444	chr1	93078863	93078996
2866	RPL5	NM_000969	chr1	93074371	93079153
2867	RPL5	NM_000969	chr1	93070181	93080069
2870	FAM69A	NM_001006605	chr1	93071040	93199667
2871	FAM69A	NM_001006605	chr1	93080308	93199667
2873	MTF2	NM_007358	chr1	93317379	93377226
2878	MTF2	NM_007358	chr1	93366939	93377226
2879	TMED5	NM_016040	chr1	93389996	93418834
2882	CCDC18	NM_206886	chr1	93443654	93485099
2884	CCDC18	NM_206886	chr1	93418507	93516856
2887	DR1	NM_001938	chr1	93584065	93600736
2888	FNBP1L	NM_017737	chr1	93686426	93792806
2889	FNBP1L	NM_001024948	chr1	93686426	93792806
2893	BCAR3	NM_003567	chr1	93799936	93852242
2894	BCAR3	NM_003567	chr1	93799936	93919514
2895	BCAR3	NM_003567	chr1	93799936	93919973
2897	BCAR3	NM_003567	chr1	93799936	94085294
2899	DNTTIP2	NM_014597	chr1	94107923	94117330
2901	GCLM	NM_002061	chr1	94125177	94147600
2904	ABCA4	NM_000350	chr1	94230981	94359293
2905	ARHGAP29	NM_004815	chr1	94414766	94434085
2906	ARHGAP29	NM_004815	chr1	94407050	94475895
2907	ARHGAP29	NM_004815	chr1	94440043	94475895
2908	ARHGAP29	NM_004815	chr1	94387990	94513212
2909	ABCD3	NM_001122674	chr1	94656520	94716848
2910	ABCD3	NM_002858	chr1	94656520	94756807
2911	ABCD3	NM_002858	chr1	94656520	94756807
2912	ABCD3	NM_002858	chr1	94719636	94756807
2915	F3	NM_001993	chr1	94767460	94779903
2919	SLC44A3	NM_001114106	chr1	95058488	95133390
2920	SLC44A3	NM_152369	chr1	95058488	95133390
2921	SLC44A3	NM_152369	chr1	95058687	95133390
2923	CNN3	NM_001839	chr1	95135094	95165323
2924	ALG14	NM_144988	chr1	95220884	95311071
2925	TMEM56	NM_152487	chr1	95355571	95431462
2926	TMEM56	NM_152487	chr1	95355582	95431462
2928	TMEM56	NM_152487	chr1	95356066	95483483
2929	RWDD3	NM_001128142	chr1	95472298	95483483
[truncated: 41,469 more rows]
