# Supplementary material for: Methodology and software to detect viral integration site hot-spots
Source: BMC Bioinformatics. 2011 Sep 14;12:367. doi: 10.1186/1471-2105-12-367 (PMC3203353; doi:10.1186/1471-2105-12-367)
Supplement: Additional file 5 — R software and tutorial for running the CIS, z-threshold and BCP hot-spot analyses. This file contains R code and data sets to recreate the figures and table data presented in the paper. There are also instructions on how to change parameters to analyze other VIS data sets. See the 'README.txt' file for details. [file 1471-2105-12-367-S5.ZIP › software/main.r]

############################################################
#1. Install R packages, read in data files, set run parameters. 
t1=proc.time()[3];
#1.1. Set working directory, install/load R packages and support code.
setwd("C:/Zdrive/IrvinChen/Publications/BMC_Bioinformatics_4-5-11/software")

#install.packages("bcp")
library(bcp);library(lattice);library(plyr);
library(IRanges);library(grDevices); 
print(sessionInfo())

#Read in R support code files
source("bcp_code.r");
source("support_code.r");

#Session Info:
#R version 2.13.1 (2011-07-08)
#Platform: i386-pc-mingw32/i386 (32-bit)
#attached base packages:
#[1] stats     graphics  grDevices utils     datasets  methods   base     
#other attached packages:
#[1] plyr_1.5.2      lattice_0.19-30 bcp_2.2.0       foreach_1.3.2  
#[5] codetools_0.2-8 iterators_1.0.4 IRanges_1.10.4 
#loaded via a namespace (and not attached):
#[1] grid_2.13.1  tools_2.13.1

#1.2. Specify genome type: monkey = T (monkey) or F (human). Note a new gene file (geneDataFile, 1.2.3)
#is required if monkey = T, for example "h-mapped2-rhesus_genes.txt".
monkey=F;

#1.3. Specify input file names, data groups to be analyzed (and preferred order), and a tag name to be included in
#all output files.  

#fileid = short name to be included in all output files, ex. date
fileid="test_run_zthresh"

#The "shiftBins" parameter grants control over how the genome is partitioned into Mb bins. 
#The user can specify a value in [0,1) corresponding to the degree of bin shift.  A value of 0 (default)
#indicates no shift, so that bin1 = 0-1Mb, bin2 = 1-2Mb,..., bin3091 = 3090-3091Mb.
#A value of 0.5 corresponds to the maximal shift of 0.5Mb, so that bin1 = 0-0.5Mb, bin2 = 0.5-1.5Mb,..., 
#bin3115 = 3090.5-3091.0Mb. Inappropriate values (>=1) are set to 0.
shiftBins = 0 

#1.3.1 Read in input data for Vector Integration Sites (VIS). 
#Input data should be in a tab-delimited format with columns: chromosome #, integration site 
#location in base-pairs "bp" and data set type or group name. Note: group names should not contain
#periods "." or tildas "~". The first row of the data file should have column names: dchr, dsite, dtype.
#For example:
#dchr	dsite	dtype
#chr1	1043384	mCD34 acute
#chr1	1102681	mCD34 acute
#chr1	1312593	mCD34 acute
#chr1	1331513	mCD34 acute
# ....
#dat = name of input data file
#keypub = unique names of each group, ie dtype column's values in input file.  Order them as desired in 
#figures/results. Note: at the moment there must be at least 2 groups.

#Simulation data
#dat = read.table("data_humanSimulation_Feb2011.txt",sep="\t",header=T);dat0=dat;
#keypub = paste("test",c(200,300,400,500,600,800,1000,1200,1400,1600,1800,2000),"-1",sep="")
#keypub = paste("test",c(200,300,400,500,600,800,1000,1200,1400,1600,1800,2000),"-",rep(1:10,12),sep="")

#Real human data:
dat = read.table("data_human_Feb2011.txt",sep="\t",header=T);dat0=dat;
#keypub = c("H-LV-acute","H-LV-XALD")
keypub = c("H-LV-acute","H-LV-XALD","H-LV-Patient1","H-LV-Patient2","H-MLV-acute","H-MLV-XCGD", "H-MLV-SCIDX1")

#At the moment there must be at least 2 groups, ex. keypub = c("Acute","Main Data Set").
if(length(keypub)<2){
stop("Error: currently a minimum of 2 groups is required.")
}

#1.3.2 Name of input data file for gene information (see below for an example).
#You culd use the provided file "h-mapped2-rhesus_genes.txt" for analyzing rhesus macaque data.
geneDataFile = "human_genes_hg18_refseq.txt"

#Example of tab-delimited gene information input file (Gene Symbol, RefSeq, Chr, Start, End).
#Note that row numbers are allowed but not required.
#Gene Symbol	RefSeq	Chr	Start	End
#1	TARP	NM_001003806	chr3	87981568	88002289
#2	ATP5S	NM_001003805	chr7	113376121	113389030
#3	SMARCD3	NM_001003802	chr3	188188279	188224547
#4	ATP5S	NM_001003803	chr7	113376121	113389030
#5	BICD2	NM_001003800	chr15	104601338	104650137
#Note: use "h-mapped2-rhesus_genes.txt" for rhesus data.

#1.4 Parameters controlling the exporting of gene lists. If gene lists should not be exported set 
#skipGenes to T. Otherwise, define main data set of interest, keyMainDS, by keypub value.
#Similarly, define acute infection data, keyAcute, by keypub value.
skipGenes = F; #[T/F] Whether or not genes corresponding to VIS and hot-spots should be output. 
if(skipGenes==F){
keyMainDS = keypub[2]; 
keyAcute= keypub[1]; #keypub[grep("acute",keypub)[1]]; 
print(paste("Gene information will be printed for: ",keyMainDS," using acute infection: ",keyAcute,".",sep=""))
}#end if

#1.5 Set genome parameters, and order data groups by keypub. Must be run after defining
#keypub.
source("setgenome_code.r")

#1.6. Set hot-bin definition method and bcp analysis parameters. Note that CIS is always run as a secondary method.
binTransform = "zscore"; #["zscore","rate","count"] Set bin transformation type, "zscore" is recommended.
runType="thresh"; #["bcp","thresh","file"] Analysis type bcp/thresh or read in hot-bin results from a file.
runCIS = F; #[T/F] Whether or not to also run CIS analysis as a control.

if(runType=="thresh"){
mprefix="THR"
}else{
mprefix="BCP"
}

#Note: if runType="file" is selected, you must specify the input file's name.  The purpose of this option is mostly for the bcp method
#as it can be time consuming to run. This option allows you to skip hot-bin definition and perform hot-bin analysis and create plots using 
#results from a previous bcp run. 
if(runType=="file"){
file.name = "test_run_bcp_p0.2_w0.2_mt422_it10000_1422_bins.txt"
}

#1.7. Specify a cut-off value for defining hot-bins, tailored to the input data set. 
#It is critical for both the BCP and threshold methods to specify a cut-off value for defining hot-bins.
#In the paper we use the 99.92 percentile of the acute infection data's z-scores as a cut-off, which corresponds to
#422.  The following function will calculate this percentile for your data set.  You can also change
#the percentiles to try via the percentileThr parameter below.  

gts=getThreshold(keypub,percentileThr=c(0.995,0.999,0.9992,0.9995),binTransType=binTransform,suppressMsg=T);
print("Threshold(s) corresponding to selected percentile(s):");gts;

#Set the threshold using the above results.
#99.92% of acute infection distribution for zscore: 337 for monkey and 422 for human.  
#99.92% of acute infection distribution for rate: 0.006 for human (0.005996).
if(binTransform == "zscore"){
thr2=422;
}else if(binTransform == "rate"){
thr2=0.006;
}#end if

#1.8. Additional parameters for bcp method (ignored for thresh method).		  
setseeds=1; #select seed among 5 different start seeds 1:5, specify "new" for a new random seed, 
              #or choose your own start seed(s) (at least 1 seed outside of 1:5).
p0=0.2;w0=p0; #parameters that control bcp analysis.  p0=w0= 0.2 is the default.
mcmc.it=10000 #Number of MCMC iterations for bcp analysis.  10,000 is the default.

#1.9. Print measures of how clustered the data is per group/data set to summary file:
binsum=clusterScore(keypub)
fname1 = paste(fileid,"_SUMMARY.txt",sep="");
sink(fname1)
print(paste("Summaries of bin counts.  'Max%' (max bin value/# vis) roughly describes clustering where values > 8 suggest highly clustered data.",sep=""));
print(binsum)
sink();

############################################################
#2. Define hot-bins and hot-spots.
#2.1. Run BCP code to define hot-bins.  Note: takes ~ 25min for 6-7 groups with 10k runs.
if(runType=="bcp"){
file.name = runbcp2(fgroups=keypub, fseed=setseeds,prefix=fileid,p0=p0, mcmc.it=mcmc.it,thr2=thr2)[1]
}else if(runType=="thresh"){
file.name = runThresh(fgnames=keypub,prefix=fileid,thr2=thr2,binTransform=binTransform)
} #end if/else runtype
############################################################
#2.2. Hot-bin summaries.
#Read in hot-bin results:
if(is.null(file.name)){ stop("Error: No hot-bin file name has been specified.")
}else{ print(paste("Hot-bin file:",file.name));}
sdat = read.csv(file.name,sep="\t");
ss = !is.na(sdat[,3]);sdat = sdat[ss,];
sdatgrp = factor(sdat[,1],levels=keypub);
print("Number of hot-bins per group: ");print(table(sdatgrp));

#Get counts of integration sites/group:
stabs = by(sdat[,9],sdat[,10],sum)
vtabs = table(sdat[,2], sdatgrp)
reptabs=rbind(vtabs,apply(vtabs,2,sum))

sink(fname1,append=T)
print(paste("Summary of results for ", mprefix," method, where bins were transformed to ",binTransform,"s.",sep=""));
print("Hot-bin counts by chromosome:");
print(reptabs);
sink();


###########################################################
#2.3. Define hot-spots (group consecutive hot-bins and modify boundaries).

xdatres=gethotspots(sdat); sdat.tot=xdatres[[1]];hsdat=xdatres[[2]];
head(hsdat); 
(hs.summary=xdatres[[3]])

(hss=HSsummary(hsdat))
sink(fname1,append=T)
print(paste(mprefix," hot-spot summaries, where bins were transformed to ",binTransform,"s.",sep=""));
print(hss);
sink();

############################################################
#2.4. Get hot-spot scores.

hs.scores=ddply(hsdat,.(factor(group,levels=keypub)),myscores)
hs.scores=data.frame(hs.scores);names(hs.scores)=c("group","MbDens","pctVIS1","pctVIS2","RCounts","RDens","RAvg","AvgVal");
hsdatRpt = cbind(hsdat,hs.scores[,2:dim(hs.scores)[2]]);head(hsdatRpt);
fname10 = paste(fileid,"_HSscores.csv",sep="")
write.table(hsdatRpt,fname10,sep=",")

############################################################
#2.5. Get hot-spot colors.
dat.gvis0 = cbind(as.character(dtype),as.character(dchr),dgsite);
dat.vis0=cbind(as.character(dtype),as.character(dchr),dsite);

scolors = colorIntSites(sdat[,1:4],dat.vis0,f.hs.best=sdat[,10])
scolorsd=scolors[[2]];scolors=factor(scolors[[1]],levels=colLevels);
hscolors = colorIntSites(sdat[,c(1:2,5,6)],dat.vis0,f.hs.best=sdat[,10])
hscolorsd=hscolors[[2]];hscolors=factor(hscolors[[1]],levels=colLevels);
hstab=table(hscolors,dtype);totals=table(dtype);
not.hs.count=table(hscolors!=colLevels[1],dtype)[2,];

############################################################
#2.6. Plot hot-spot results: genome and chromosome views. 
if(length(keypub)>12){
vheight = max(2,length(keypub)-3)
}else{
vheight = length(keypub)-1
}
getPlots(sdat,hscolors,ftitle="",pdffile=T,height=vheight,lmar=10); 

############################################################
#3. Run conventional CIS analysis.
#3.1 Get CIS hot-spot definitions.

if(runCIS){
#A CIS hot-spot = 4 CIS within 100kb or 3 within 50kb
#Note: you can modify rules, and/or add or subtract rules by adjusting the values in the
#list variable below.  Each rule is specified by size and number of VIS.  For example, "c(10^5,4)" 
#corresponds to the rule where a minimum of 4 VIS must be in a region of size 10^5. 
#If you add/subtract rules, you must add/subtract colors designated by the "colLevels" vector. 
#The colLevels vector consists of 6 colors: 1=grey, 2=light blue, 3=dark blue, 4=purple, 5=pink, 6=red. 
ciscol0 = CISfun(list(c(10^5, 4), c(5*10^4, 3)), colLevels[c(6,5)]);ciscol=ciscol0[[1]];dres=ciscol0[[2]];
#Color both CIS hot-spot types red.
ciscol[ciscol!=colLevels[1]]=colLevels[6];table(ciscol); 

#3.2 Plot CIS hot-spot results.
getPlots(cdat,ciscol,cisTrue=runCIS,ftitle="cis",height=vheight,lmar=8);

#3.3 Get CIS hot-spot summary statistics:
cisres=gethotspots(dres); 
cdat.tot=cisres[[1]];cdat=cisres[[2]];
cis.summary=HSsummary(cdat); 
cdat.tot[1:5,];cdat[1:5,]; 
sink(fname1,append=T)
print("CIS1 hot-spot definition (3 in 50kb or 4 in 100kb) results summary:");
print(cis.summary);sink();
fname3 = paste(fileid,"_CIS1-HS_3in50kb_4in100kb.txt",sep="")

sink(fname3)
print("CIS1 hot-spots (3 in 50kb or 4 in 100kb):");
print(cdat);sink();

#3.4 Get CIS hot-spot scores:
(cis.scores=ddply(cdat,.(factor(group,levels=keypub)),myscores))
cis.scores=data.frame(cis.scores);names(cis.scores)=c("group","MbDens","pctVIS1","pctVIS2","RCounts","RDens","RAvg","AvgVal");
} #end if(runCIS)

############################################################
#4. Get genes overlapping or located within hot-spots.
#4.1. Read in genes and their locations. 
#order: Gene Symbol, RefSeq, Chr, Start, End
if(!(skipGenes)){
options(warn=-1)
allsym = read.csv(geneDataFile,sep="\t");
gdat=data.frame(allsym);
names(gdat)=c("X1","X2","X3","X4","X5");

#4.2. Gets the following gene lists: "hs","vis","hvis","nhvis"
#where hs = genes located in hot-spots, vis = all genes containing at
#least 1 vis, hvis = genes located in hot-spots that also contain at least
#one vis, nhvis = genes not located in hot-spots that contain at least 1 vis.

allglists= getGLists(dat.vis0,hsdat,gdat,genSym=T)

keypub1 = keyMainDS;
keypub2 = keyAcute;

sink(fname1,append=T)
print("Getting genes for the following group(s):")
print(keypub1);
sink()


hsgenes=subset(allglists[[1]],sgroups.k.==keypub1) 
hs1=data.frame(hsgenes) 
names(hs1)=c("group","chr","symbol","TSS")
visgenes=subset(allglists[[2]],sgroups.k.==keypub1)
vs1=data.frame(visgenes) 
names(vs1)=names(hs1);

if(!is.na(keypub2)){
sink(fname1,append=T);print(keypub2);sink();
acutegenes=subset(allglists[[2]],sgroups.k.==keypub2)
acvs1= data.frame(acutegenes) #cbind(acutegenes,colLevels[1]);
names(acvs1)=names(hs1);
} #end if acute infection data exists.


hsall=cbind(as.matrix(allglists[[1]][,1:3]),mprefix)
visall =cbind(as.matrix(allglists[[2]][,1:3]),"VIS")

if(runCIS){
#4.3. Gets gene lists: "hs","vis","hvis","nhvis" for CIS hot-spots.
#Where hs = genes located in hot-spots, vis = all genes containing at
#least 1 vis, hvis = genes located in hot-spots that also contain at least
#one vis, nhvis = genes not located in hot-spots that contain at least 1 vis.
cisglists1= getGLists(dat.vis0,cdat,gdat) 
cisgenes=subset(cisglists1[[1]],sgroups.k.==keypub1) 
hs2=data.frame(cisgenes);
names(hs2)=names(hs1);
fname8=paste(fileid,"_CIS-HS-genes_3in50kb_4in100kb.txt",sep="")
write.table(hs2,fname8,quote=F,sep="\t")
cis1all=cbind(as.matrix(cisglists1[[1]][,1:3]),"CIS")
hsdf2=unique(data.frame(rbind(hsall,visall,cis1all))[,c(1,3,4)])
}else{
hsdf2=unique(data.frame(rbind(hsall,visall))[,c(1,3,4)])
}#end if


names(hsdf2)=c("group","gene","type");

#4.4. Get matrix containing genes for all groups and corresponding to bcp, cis, vis status.
allnewdf=NULL;
for(k in 1:length(keypub)){
curgr=subset(hsdf2,group==keypub[k])
grty=paste(curgr$group,curgr$type,sep="~")
newdfx2=data.frame(cbind(f2c(curgr$gene),grty,1));
names(newdfx2)=c("gene","grty","x");
allnewdf=rbind(allnewdf,newdfx2)
} #end for

write.table(allnewdf,paste(fileid,"_all_genes.txt",sep=""),quote=F,sep="\t")
sink(fname1,append=T)
print("Finished!  See results in: ")
print(paste(fileid,"_all_genes.txt",sep=""))
sink()
options(warn=0)
}#end if skipGenes=F


############################################################
#5. Compare hot-bins between groups.

head(sdat)
sdat1 = subset(sdat,group=="H-LV-XALD")[,c(2,5,6)]
sdat2 = subset(sdat,group=="H-LV-Patient1")[,c(2,5,6)]
get2GroupOverlap(sdat1,sdat2)
sdat1 = subset(sdat,group=="H-LV-XALD")[,c(2,5,6)]
sdat2 = subset(sdat,group=="H-LV-Patient2")[,c(2,5,6)]
get2GroupOverlap(sdat1,sdat2)
############################################################
#6. Statistics for hot-spot gene enrichment.
#Get summary statistics for hot-spot gene enrichment per data set and compare
#with the genome average (Figure 5A in paper). 
#Get unique refseq genes:
if(skipGenes==F){
urefseq = unique(gdat$X2);length(urefseq);
#[1] 26393
im1 = match(urefseq,gdat$X2)
genebio = biologyHS(hsdat[,c(1:2,5:6,8)],gdat[im1,3:5],useHB=F,runGenome=T)
(pb0 = processBio(genebio[[1]],genebio[[2]]$fcount))
} #end if
#                min    q1 median    mean    q3    max         sd    n total              allpval
#H-LV-acute    51.220 57.02 62.820  59.110 63.05  63.29   6.834939    3   180    0.002986098411079
#H-LV-Patient1 17.630 28.59 49.620  63.160 82.40 147.20  48.956744    6   393 0.000106816071568907
#H-LV-Patient2  5.763 11.56 15.300  31.200 52.20  76.03  30.651193    6   183   0.0088936585989461
#H-LV-XALD      9.626 35.40 61.300  70.750 72.41 175.00  63.132783    5   295 0.000941722712443953
#H-MLV-SCIDX1   0.000  4.80  6.432 133.600 16.15 886.50 332.105050    7    30    0.419372836053794
#H-MLV-XCGD    14.320 18.85 23.390  23.390 27.93  32.46  12.833026    2     7   0.0617927489688321
#Genome         0.000  2.00  6.000   9.034 12.00 114.00  11.021581 3091 27923                   NA

################################################################
#7. Merge hot-spot results from two different genome partitions.
#If you ran the bcp or z-threshold analyses using both the original partition
#and the +0.5Mb shifted partition, you can merge the results at this step by
#specifying names of both hot-spot files.  
filepartition1 =  paste(fileid,"_HSscores.csv",sep="") #default paste(fileid,"_HSscores.csv",sep="")
filepartition2 =  NULL #default = NULL
if(!is.null(filepartition1)&!is.null(filepartition2)){
hsdatp1 = read.csv(filepartition1);
hsdatp2 = read.csv(filepartition2);
msdat = mergeHotSpots(hsdatp1,hsdatp2,incBins=F)
head(msdat)
write.table(msdat,paste(fileid,"_merge_hot-spots.csv",sep=""),sep=",")
}# end if results should be merged
t2=proc.time()[3];
print(t2-t1);
