# Supplementary material for: Methodology and software to detect viral integration site hot-spots
Source: BMC Bioinformatics. 2011 Sep 14;12:367. doi: 10.1186/1471-2105-12-367 (PMC3203353; doi:10.1186/1471-2105-12-367)
Supplement: Additional file 5 — R software and tutorial for running the CIS, z-threshold and BCP hot-spot analyses. This file contains R code and data sets to recreate the figures and table data presented in the paper. There are also instructions on how to change parameters to analyze other VIS data sets. See the 'README.txt' file for details. [file 1471-2105-12-367-S5.ZIP › software/README.txt]

#######################
Instructions 

This software is written in R, which is free, publicly available statistical software. See instructions
below for how to obtain R. 

All files with the ".r" extension are text files and can be viewed with notepad, however it is 
recommended that you use software to view R syntax such as notepad++ (see below) or R Commander (http://socserv.mcmaster.ca/jfox/Misc/Rcmdr/).

#######################
The following files should be included here:
1. main.r = main R program
2. bcp_code.r = functions that contain BCP and threshold analysis code
3. setgenome_code.r = functions that set current genome to human or rhesus macaque
4. support_code.r = support functions
5. test_run_bcp_p0.2_w0.2_mt422_it10000_1422_bins.txt = the BCP hot-bins results described in the paper.  Rather than running
the bcp analysis you can create plots and view bcp hot-spot results by specifying: runType="file", file.name = "test_run_bcp_p0.2_w0.2_mt422_it10000_1422_bins.txt". This can be  helpful since the bcp analysis can be time-consuming 
for large VIS data files.
6. data_human_Feb2011.txt = VIS data from the human ALD, CGD and SCID-X1 studies. An example of a VIS data input
file for hot-spot analysis.
7. data_humanSimulation_Feb2011.txt = VIS data for the simulation analysis described in the paper. Another 
example of VIS data for hot-spot analysis.
8. human_genes_hg18_refseq.txt = gene symbols and refseq IDs for hg18 from the UCSC genome browser.
9. h-mapped2-rhesus_genes.txt = gene symbols and refseq IDs for the rhesus genome from the UCSC genome browser.

#######################
Obtaining R:
1. Download and install R for free from: http://cran.r-project.org/
2. (optional) Download and install notepad++ for free from: http://notepad-plus-plus.org
Currently, notepad++ is only available for windows.  It is only helpful to view R syntax
and is not necessary.  
3. You can get help for R via this tutorial: http://cran.r-project.org/doc/manuals/R-intro.html
or by the R search engine: http://www.rseek.org/

#######################
Running the code:
1. Change: setwd("C:/Zdrive/IrvinChen/Publications/BMC_Bioinformatics/software")
to your current working directory (ie where you have put the files you just downloaded).
Note that R requires "/" rather than the default windows "\" slash.
2. You can test the code by copying and pasting all of the code from "main.r" into the R session.  
The files created are described below in "Output files".
3. To familiarize yourself with the code, it is best to go through step by step (steps 1-7), pasting
one section at a time. The steps/sections of code in "main.r" are described in the section "Adapting 
the code to new projects" below.

#######################
Results for copying and pasting code:
The default "test_run_zthresh" in main.r runs a z-threshold hot-spot analysis for 7 real human VIS data sets. 
In addition it finds genes that overlap with hot-spots (skipGenes=F), but it does not run a CIS analysis 
(runCIS=F). The complete run time is about 11.2 minutes on a windows machine with an Intel Core i5 2.53 GHz processor 
and 4 GB of RAM. 

I. test_run_zthresh_threshold_bins.txt
II. test_run_zthresh_HSscores.csv
III. test_run_zthresh_SUMMARY.txt
IV. test_run_zthresh_genome.pdf
V. test_run_zthresh_chrviewbar.pdf
VI. test_run_zthresh_chrview.pdf
VII. test_run_zthresh_all_genes.txt

I. test_run_zthresh_threshold_bins.txt = Hot-bin results file. This is the file that can then be read back in 
using runType="file" so that the analysis can be skipped (useful for BCP analysis with large data files). Note that 
the hot-spot boundaries described in this file are not the final hot-spot boundaries as they may overlap with 
consecutive hot-bins/hot-spots. The final hot-spot boundaries are provided in the next file 
"test_run_zthresh_HSscores.csv".  In the current file, each row is a hot-bin, and columns are as follows:
group = VIS data set name (defined in keypub variable)
chr = chromosome name
b.b1 = hot-bin boundary 1 (Mb)
b.b2 = hot-bin boundary 2 (Mb)
d.b1 = corresponding hot-spot boundary 1 (kb)
d.b2 = corresponding hot-spot boundary 2 (kb)
d.diff = hot-spot size (kb)
b.ct = # VIS in hot-bin
d.ct = # VIS in hot-spot
best=1 = indicates hot-bin priority according to the percentiles described in Figure 4C
(seg.m||max.m) = "seg.m": average posterior z-score across hot-bin region.  Often there is only a single hot-bin, but in the case
of consecutive hot-bins, the averge posterior z-score is reported.  If the posterior z-score of a bin region does not not meet the hot-bin 
threshold, the maximim posterior z-score is reported.  This latter situation is indicated by "NA's" for most hot-bin fields. 
snum = Hot-bin numbers for each data set/group 
pp = posterior probability of a change-point ocurring at current bin (set to 1 for z-threshold method since it does not apply)
thresh = threshold for defining hot-spots. Here it corresponds to the 99.92 percentile of the acute infection data.
[avgpp] = bcp-only: average posterior probability for all bins for current group
[sdpp] = bcp-only: standard devation of ""
[medpp] = bcp-only: median of ""
[minpp] = bcp-only: minimum of ""
II. test_run_zthresh_HSscores.csv = Summaries of individual hot-spots within each data set, used to create Table 3 in 
the paper.  Each row is a hot-spot, and columns are as follows:
group = VIS data set name (defined in keypub variable)
chr = chromosome name
b.b1 = hot-bin boundary 1 (Mb)
b.b2 = hot-bin boundary 2 (Mb)
d.b1 = hot-spot boundary 1 (kb)
d.b2 = hot-spot boundary 2 (kb)
hcounts = # VIS in hot-spot
d.diff = hot-spot size (kb)
MbDens = density of VIS/Mb in hot-spot
pctVIS1 = % VIS located in hot-spot out of total VIS
pctVIS2 = % VIS located in hot-spot out of total VIS in hot-spots
RCounts = miscellaneous score for hot-spot importance (not used in paper)
RDens = miscellaneous score for hot-spot importance (not used in paper)
RAvg = miscellaneous score for hot-spot importance (not used in paper)
AvgVal = miscellaneous score for hot-spot importance (not used in paper)
III. test_run_zthresh_SUMMARY.txt = Summaries of hot-spots by data set: "BCP hot-spot summaries". Used to create Table 2.
IV. test_run_zthresh_genome.pdf = Plot described in Figure 4A
V. test_run_zthresh_chrviewbar.pdf = Plot described in Figure 4C
VI. test_run_zthresh_chrview.pdf = Plot described in Figure 4B
VII. test_run_zthresh_all_genes.txt = List of all genes by: group~method.  Method = "BCP" indicates genes located in BCP
hot-spots.  Method = "CIS" indicates genes located in CIS hot-spots.  Method = "VIS" indicates genes containing at
least one VIS. Method = "THR" indicates genes located in z-threshold hot-spots.

#######################
Adapting the code to new projects:

You have two different choices of methods for running the analysis (runType="bcp","thresh"; corresponding to the
BCP and z-threshold methods, respectively) and three different types of data format options (binTransform = "zscore",
"rate","count"; where zscore = VIS numbers per bin transformed to z-scores; rate = VIS bin counts divided by the total 
count; and count = the number of VIS per bin). You can also choose whether to run a traditional CIS analysis (runCIS = T) 
in addition to the bcp or threshold methods.  All of these parameters can be modified as described in section "1" in the 
main file "main.r" (step 1, below). The default CIS calls hot-spots if there are 3 or more VIS within 50kb or 4 or more 
CIS within 100kb, but these rules as well as adding/subtracting rules are fully customizable (at step 3, below). 

The main.r file is broken into 7 major sections, where sections 3-7 are optional.  Run times for each
section are provided below for the human data with 7 groups or data sets with 2401, 1627, 1398, 922, 864, 774, and 384 VIS
or 1196 VIS on average clocked on a windows machine with an Intel Core i5 2.53 GHz processor and 4 GB of RAM.

1. Install R packages, read in data files, set run parameters.  (17.61 sec)
2. Define hot-bins and hot-spots. (12.87 sec for z-threshold,  17.36 min for BCP)
3. Run conventional CIS analysis. (9.97 sec)
4. Get genes overlapping or located within hot-spots. (4.51 min no CIS, 9.28 min with CIS)
5. Compare hot-bins between two groups. (3.10 sec)
6. Statistics for hot-spot gene enrichment. (6.46 min) 
7. Merge hot-spot results from two different genome partitions. (1.40 sec) 

### Details for code outline:

#1. Install R packages, read in data files, set run parameters. 
#1.1. Set working directory, install/load R packages and support code.
#1.2. Specify genome type: monkey = T (monkey) or F (human). Note a new gene file (geneDataFile, 1.2.3)
#is required if monkey = T.
#1.3. Specify input file names, data groups to be analyzed (and preferred order), and a tag name to be included in
#all output files.  
#1.3.1 Read in input data for Vector Integration Sites (VIS). 
#1.3.2 Name of input data file for gene information.
#1.4 Parameters controlling the exporting of gene lists.
#1.5 Set genome parameters, and order data groups by keypub. Must be run after defining keypub.
#1.6. Set hotbin definition method and bcp analysis parameters.
#1.7. Specify a cut-off value for defining hot-bins, tailored to the input data set. 
#1.8. Additional parameters for bcp method (ignored for thresh method).
#1.9. Print measures of how clustered the data is per group/data set to summary file:
#2. Define hot-bins and hot-spots.
#2.1. Run BCP code to define hotbins.  Note: takes ~ 25min for 6-7 groups with 10k runs.
#2.2. Hot-bin summaries.
#2.3. Define hot-spots (group consecutive hot-bins and modify boundaries).
#2.4. Get hot-spot scores.
#2.5. Get hot-spot colors.
#2.6. Plot hot-spot results: genome and chromosome views. 
#3. Run conventional CIS analysis.
#3.1 Get CIS hot-spot definitions.
#3.2 Plot CIS hot-spot results.
#3.3 Get CIS hot-spot summary statistics:
#3.4 Get CIS hot-spot scores:
#4. Get genes overlapping or located within hot-spots.
#4.1. Read in genes and their locations. 
#4.2. Gets the following gene lists: "hs","vis","hvis","nhvis"
#where hs = genes located in hot-spots, vis = all genes containing at
#least 1 vis, hvis = genes located in hot-spots that also contain at least
#one vis, nhvis = genes not located in hot-spots that contain at least 1 vis.
#4.3. Gets gene lists: "hs","vis","hvis","nhvis" for CIS hot-spots.
#4.4. Get matrix containing genes for all groups and corresponding to bcp, cis, vis status.
#5. Compare hot-bins between groups.
#6. Statistics for hot-spot gene enrichment.
#7. Merge hot-spot results from two different genome partitions.
