# Supplementary material for: Methodology and software to detect viral integration site hot-spots
Source: BMC Bioinformatics. 2011 Sep 14;12:367. doi: 10.1186/1471-2105-12-367 (PMC3203353; doi:10.1186/1471-2105-12-367)
Supplement: Additional file 5 — R software and tutorial for running the CIS, z-threshold and BCP hot-spot analyses. This file contains R code and data sets to recreate the figures and table data presented in the paper. There are also instructions on how to change parameters to analyze other VIS data sets. See the 'README.txt' file for details. [file 1471-2105-12-367-S5.ZIP › software/setgenome_code.r]

#################################################
#1. Parameters that are set based on user input from section 0.
#1.1 Genome parameters:
file.name=NULL;fname1=NULL;fname2=NULL;fname3=NULL;fname4=NULL;fname5=NULL;
fname6=NULL;fname7=NULL;fname8=NULL;fname9=NULL;fname10=NULL;

gpar1 = genomepar(monkey);
uchr = gpar1[[1]];
nuchr = 1:length(uchr)

tdat=table(dat[,3]);
print(cbind(1:length(tdat),tdat))
ntdat = names(tdat);

#print(table(dat0$dtype));print(table(dat0$dchr));
#1.2. Order data by group, chromosome and site.  
#SelectOrder function removes duplicate VIS in the human data
#(which was applicable to the X-linked ALD analysis) but keeps duplicates
#in the monkey data (applicable to our monkey).
##%*%## Should change this to allow users to decide if duplicates
#should be removed or included as separate VIS.

dat=selectOrder(keypub,dat0);attach(dat);
dtype=factor(dat$dtype,levels=keypub);table(dtype);
dchr=factor(dat$dchr,levels=uchr);
#print(table(dchr));
#print(table(dtype));

#1.3. Set other parameters:
chr.sizes = gpar1[[2]]; amaxsize= max(chr.sizes,dsite);
bchr.sizes=ceiling(chr.sizes/pow)

#per reviewer's request, shift bins by 0.5Mb.  New upper bound will be 
#oldu - chrsize = x; newu - chrsize = y. if y > 0, choose y, else choose x.
#Actually, probably ok to keep max the same. 

#1.4. Get genomic positions of VIS = dgsite 
gposdat = gposition(bchr.sizes*pow,dsite,dchr)
tsv=gposdat[[1]];te=gposdat[[2]];dgsite=gposdat[[3]]; 
gcdat=gbinposition(f.chr.sizes=chr.sizes);
gs1=gcdat[[1]];gs2=gcdat[[2]];chrbins=gcdat[[3]][,1];binbins=gcdat[[3]][,2];
genbins = gcdat[[3]][,3]
og.size = sum(bchr.sizes);

print(c("max genome size:",max(dgsite/pow)))

print("Check max VIS by chr")
cbd=as.vector(unlist(by(dsite,dchr,mymax)))
cbdd = chr.sizes-cbd
vischeck = data.frame(cbind(uchr,cbd,chr.sizes,cbdd))
names(vischeck)=c("chr","maxVIS","size","diff")
print(vischeck)
#stop code if an integration site exceedes
#its parent chromosome's size.
if(mysum(cbdd<0)>1){
stop("One or more VIS exceed native chromosome's size.")
} #end if stop code

print("gposdat values: tsv, te, dgsite, gs1, gs2")
print(cbind(uchr,gs1,gs2,tsv,te,round(chr.sizes/pow)))

(matt = table(dchr,dtype)); (totints = apply(matt,2,sum));
#print("matt:");print(matt);
#print("dim matt:");print(dim(matt));

if(dim(matt)[2]>1){ 
gnames= names(matt[1,])
}else{ 
gnames = unique(dtype)
} #end if

gnum = length(gnames); 
#print(c("gnames:",gnames))
