# Supplementary material for: Methodology and software to detect viral integration site hot-spots
Source: BMC Bioinformatics. 2011 Sep 14;12:367. doi: 10.1186/1471-2105-12-367 (PMC3203353; doi:10.1186/1471-2105-12-367)
Supplement: Additional file 5 — R software and tutorial for running the CIS, z-threshold and BCP hot-spot analyses. This file contains R code and data sets to recreate the figures and table data presented in the paper. There are also instructions on how to change parameters to analyze other VIS data sets. See the 'README.txt' file for details. [file 1471-2105-12-367-S5.ZIP › software/support_code.r]

##########################################################
#Index of functions:
##########################################################
# 0. A collection of basic R functions: mean, sum, max, min, sd, var, table (reports NA);
#     functions for converting factors to numeric (f2n) and character vectors (f2c).
##########################################################
# 1. genomepar():  gets genome characteristics for human or rhesus
#                genomes.  
##########################################################
# 2a. gposition() = function that retrieves genomic positions of VIS
# returns a 3-item list: i.) start indices of chromosomes, 
# ii.) end indices of chromosomes, and iii.) all genomic positions
# 2b. gbinposition() = function that retrieves bins for each chromosome.
##########################################################
# 3. selectOrder() = Function that consecutively orders chromosomes and VIS.
# Called from "setgenome_code.r".
##########################################################
# 4. gethotspots() = function that takes hot-bin file and calculates hot-spots.               
##########################################################
# 5a. HSsummary() = Gets hotspot summaries from hsdat. 
# 5b. myscores(), myranks() = Functions to calculate hot-spot scores. 
##########################################################
# 6. CISfun() = Defines CIS hot-spots.
###########################################################
# 7. getPlots(): function that creates the following 3 types of plots:
# 7a. genomeview() = function that plots hotspots for entire genome
# user can specify whether graph should be displayed or printed to pdf.
# 7b. chrview() = chromosome view of dotplot
# 7c. chrviewbar() = chromosome view as barplot
###########################################################
# 8. mysummary(): Function that produces summary statistics for continuous and/or categorical 
#    variables. 
##########################################################
# 9. colorIntSites() = Function that determines VIS that fall within
# a set of HB/HS boundaries for all groups. Note that HB/HS are
# indexed by (chr loc, chr#).  Returns HS/HB colors & a dataframe
##########################################################
# 10. compareHS2groups() = function that checks to see if hot-spot/hot-bin/vis-bins/hi-bins in data set
# 1 are also in ds 2
##########################################################	
# 11. mydist() = function that finds distances between VIS for all groups
##########################################################
# 12. get2GroupOverlap() = Gets overlap of positions or ranges (bp or MB) between two groups.             
##########################################################
# 13. getGenes() = Get list of genes corresponding to hot-spots.            
##########################################################
# 14. getGLists() = Gets gene lists for the following analysis conditions: hs, vis, hvis, nhvis.              
##########################################################
# 15a. biologyHS(): Function that gets counts of genome features by group and hot-spot. 
# 15b. processBio(): Function that formats results from biologyHS().
##########################################################
# 16. getSeeds() = function that allows the user to change MCMC seeds. 
##########################################################
# 17. mergeHotSpots() = Merges 2 hot-spots/hot-bins data files. 
##########################################################

## Define global variables:
pow=10^6;  #Indicates Mb scale.
colLevels=c("grey75","#00FFFFFF","#0080FFFF","#8000FFFF","#FF0080FF","#FF0000FF")
setgroups=NULL;
############################################################################
# 0. A collection of basic R functions: mean, sum, max, min, sd, var, table (reports NA);
#     functions for converting factors to numeric (f2n) and character vectors (f2c).
############################################################################
mymean=function(x){mean(x,na.rm=T)};
mymedian=function(x){median(x,na.rm=T)};
mysum=function(x){sum(x,na.rm=T)};
mymax=function(x){max(x,na.rm=T)};
mymin=function(x){min(x,na.rm=T)};
mytable=function(x){table(x,useNA ="always")};
myvar = function(x){var(x,na.rm=T)}
mysd = function(x){sd(x,na.rm=T)}

#Convert factors to numeric "f2n" and character "f2c" vectors:
f2c = function(xf){as.character(xf)}
f2n = function(xf){as.numeric(as.character(xf))}

##########################################################
# 1. genomepar, input: T = "rhesus" (default) or "human"
#               output: chr names & sizes 
#Total sizes: 
#3,093,871,206 rhesus (MMUL 1.0, Feb 2006, ensembl bp)
#3,097,179,960 rhesus (MMUL 1.0, Feb 2006, golden path length)
#3,080,419,480 human (NCBI Build 36.1, Mar. 2006 Assembly (hg18))
#2,864,106,071 rhesus (Rhesus Jan. 2006 (MGSC Merged 1.0/rheMac2) Browser Sequences)
#
#Sum of chr sizes:
#2,863,665,185 (Note: doesn't include ChrUr)
#3,080,419,480
#
#Number of bins in analysis:
#rhesus 2875 Mb bins
#human 3091 Mb bins
#
#References:
#http://genome.ucsc.edu/goldenPath/stats.html#hg18
#http://genome.ucsc.edu/cgi-bin/hgTracks?hgsid=190910861&chromInfoPage=
#http://asia.ensembl.org/Macaca_mulatta/Location/Genome?r=1:183914472-184014472
##########################################################
genomepar = function(gtype=T){
if(gtype){
fuchr=c("chr1","chr2", "chr3", "chr4", "chr5", "chr6", "chr7", "chr8", "chr9", "chr10", "chr11", "chr12", "chr13", "chr14", "chr15", "chr16", "chr17", "chr18", "chr19", "chr20", "chrX");
fchr.sizes=c(228252215,189746636,196418989,167655696,182086969,178205221,169801366,147794981,133323859,94855758,134511895,106505843,138028943,133002572,110119387,78773432,94452569,73567989,64391591,88221753,153947521);
}else{
fuchr=c("chr1","chr2", "chr3", "chr4", "chr5", "chr6", "chr7", "chr8", "chr9", "chr10", "chr11", "chr12", "chr13", "chr14", "chr15", "chr16", "chr17", "chr18", "chr19", "chr20", "chr21","chr22","chrX","chrY")
fchr.sizes=c(247249719,242951149,199501827,191273063,180857866,170899992,158821424,146274826,140273252,135374737,134452384,132349534,114142980,106368585,100338915,88827254,78774742,76117153,63811651,62435964,46944323,49691432,154913754,57772954); 
sfreq=NULL;
} #end which genome?
return(list(fuchr, fchr.sizes))
} #end function genomepar

##########################################################
# 2a. gposition = function that retrieves genomic positions of VIS
# returns a 3-item list: i.) start indices of chromosomes, 
# ii.) end indices of chromosomes, and iii.) all genomic positions
###########################################################
gposition=function(f.chr.sizes,f.dsite,f.dchr){
xv=f2n(f.chr.sizes)
f.dsite=f2n(f.dsite)
tsv=1;te=NULL;
for(k in 1:length(xv)){ #k iterates thru chromosomes
if(k>1){
tsv = c(tsv, te[k-1]+1)
} #end if
te = c(te,tsv[k] + xv[k]-1)
} #end for
tsv;te;
getgpos = function(matin,s.dchr){
k=which(uchr==s.dchr[matin]) #Get numeric version of chr
cpos = f.dsite[matin] + tsv[k] -1
} #end getgpos
xpos = sapply(1:length(f.dsite),getgpos,s.dchr=f.dchr);
return(list(tsv,te,xpos))
} #End gposition

##########################################################
# 2b. gbinposition = function that retrieves bins for each chromosome.
#input: chr.sizes
#output: list with first and last bin's genomic position (gs1,gs2)
#        as well as a 2-col matrix with chromosome #'s and by chr bin #'s
##########################################################
gbinposition = function(f.chr.sizes){
chr.bsizes = ceiling(f.chr.sizes/pow)
xv=chr.bsizes
gs1=0;gs2=NULL;
for(k in 1:length(xv)){ #k iterates thru chromosomes
if(k>1){
gs1 = c(gs1, gs2[k-1])}
gs2 = c(gs2,gs1[k] + xv[k])}
chrbins=NULL;binbins=NULL;genbins=NULL;
#get chr & bpos:
for(ui in 1:length(gs1)){
lencc = gs2[ui]-gs1[ui]
if(shiftBins>0){
if(shiftBins>=1){
print(paste("Invalid shiftBins value:",shiftBins,". Setting shiftBins = 0, no shift (default)."))
shiftBins=1
}#end if
newbinbins = unique(c(shiftBins:lencc,lencc))
}else{
newbinbins = 1:lencc
} #end shiftBin check
binbins = c(binbins,newbinbins)
chrbins = c(chrbins,rep(ui,length(newbinbins)))
genbins = c(genbins,gs1[ui]+newbinbins)
} #end for
return(list(gs1,gs2,cbind(chrbins,binbins,genbins)))
}#end gbinposition

##########################################################
#3. selectOrder() = Function that consecutively orders chromosomes and VIS.
#Called from "setgenome_code.r".
##########################################################
selectOrder=function(keypub,dat){
#Consecutively order chromosomes and positions:
newdat0=NULL;
for(k in 1:length(uchr)){
selchr = dat[,1]==uchr[k]
cdat = dat[selchr,];
csite = sort(cdat[,2],index.return=T)
norder = csite[[2]]
newdat0=rbind(newdat0,cdat[norder,])
}
newdat0=data.frame(newdat0);
#Consecutively order groups according to keypub:
newdat=NULL;
for(v in 1:length(keypub)){
selgr = newdat0[,3]==keypub[v]
#Not sure why monkey data would be treated differently from human? 12/7/10
#OH, this code removed duplicate VIS, which we intended to do for the human data, but not for the 
#monkey.
if(monkey){
newdat=rbind(newdat,newdat0[selgr,])
}else{
cnewdat = unique(data.frame(newdat0[selgr,]))
newdat=rbind(newdat,cnewdat)
} #end if/else
} #end for
return(newdat);
} #End selectOrder()

##########################################################
# 4. gethotspots = function that takes hot-bin file and calculates hot-spots.     
#     input:  sdat
#	  output: xdat, xform          
##########################################################
gethotspots = function(xdat, bdist=1){
b3=f2n(xdat[,3]);b4=f2n(xdat[,4]);
d5=f2n(xdat[,5]);d6=f2n(xdat[,6]);
#print("b3");print(head(b3));
#print("b4");print(head(b4));
#print("d5");print(head(d5));
#print("d6");print(head(d6));
#sink("datav.txt")
#print("old xdat:");print(xdat[1:5,]);
numdat=cbind(1,1,b3,b4,d5,d6);
#print("numdat:");print(numdat[1:5,]);
#sink();
xgroup = factor(xdat[,1],levels=keypub);
#print("Counts of rows/group in input file:");print(table(xgroup));
#Get "by eye" hs definition by grouping consecutive bins:
g.chr = paste(xgroup,xdat[,2],sep="~");lc=0;
hsC=rep(0,dim(xdat)[1]);tcount=1;fxv=1;
hs.db1=rep(0,dim(xdat)[1]);hs.db2=rep(0,dim(xdat)[1]);
hs.b1=rep(0,dim(xdat)[1]);hs.b2=rep(0,dim(xdat)[1]);
ug.chr=unique(g.chr)
for(gh in 1:length(ug.chr)){ #iterate thru group.chr
#print("%%%%%%%%%%%%%%%%%%group name: ")
#print(ug.chr[gh]);print(gh);
lc=0;checkend=0;
igc = which(g.chr==ug.chr[gh])
#print(c("igc: ",igc));print(c("len igc: ",length(igc)));
#print(c("tcount: ",tcount,"index: ",fxv));
if(length(igc)>1){
#print("multiple hs/group = true. current it:");print(gh);print(c("current indices: ",igc));
for(jk in 1:(length(igc)-1)){
if(lc == 0){
t1= numdat[igc[jk],6]
t2= numdat[igc[jk+1],5]
#print(c("###################jk:",jk));
#print(xdat[igc[jk],]);print("numdat:");
#print(numdat[igc[jk:(jk+1)],])
#print(c("t2:",t2,"t1:",t1,"bdist:",bdist));
if(t2-t1<bdist){
#print("CHECK****");
wl = jk; lc = 0;
v1= numdat[igc[jk],6]  #changed 4-28-10
v2= numdat[igc[jk+1],5];checkend=0; #changed 4-28-10
#print(c("v1: ",v1," v2: ",v2,"igc[wl]:",igc[wl],"igc[wl+1]:",igc[wl+1]));
#print(c("consecutive bins exist starting at position ",igc[jk]," in bin file"))
while(v2-v1<bdist){
#print(c("v1: ",v1," v2: ",v2));
#print(c("wl: ",wl,"max(igc):",max(igc),"xdat[igc[wl],3]: ",xdat[igc[wl],3]));
if(igc[wl]>=max(igc)){
v1=0;v2=5;checkend=1;
}else{
v1=numdat[igc[wl],6];v2=numdat[igc[wl+1],5]; #changed 4-28-10
} #end if max reached
lc=lc+1;wl=wl+1;
} #end while

hsC[fxv:(fxv+lc)] = tcount;
#print("ch1");
hs.db1[fxv:(fxv+lc)] = numdat[fxv,5];
hs.db2[fxv:(fxv+lc)] = numdat[(fxv+lc-1),6];
hs.b1[fxv:(fxv+lc)] = numdat[fxv,3];
hs.b2[fxv:(fxv+lc)] = numdat[(fxv+lc-1),4];
fxv=fxv+lc;tcount=tcount+1;lc=lc-1;
#print("ch2");
}else{

hsC[fxv] = tcount;
hs.db1[fxv] = numdat[fxv,5];hs.db2[fxv] = numdat[fxv,6];
hs.b1[fxv] = numdat[fxv,3];hs.b2[fxv] = numdat[fxv,4];
#print(c("tcount: ",tcount,"hsC[fxv]: ",hsC[fxv],"fxv: ",fxv));
fxv=fxv+1;lc=0;tcount=tcount+1;
} #if else1
}else{
lc=lc-1} #end if else2
}#end for
if(checkend == 0){
hsC[fxv] = tcount;
hs.db1[fxv] = numdat[fxv,5];hs.db2[fxv] = numdat[fxv,6];
hs.b1[fxv] = numdat[fxv,3];hs.b2[fxv] = numdat[fxv,4];
#print(c("tcount: ",tcount,"hsC[fxv]: ",hsC[fxv],"fxv: ",fxv));
fxv=fxv+1;lc=0;tcount=tcount+1;}
}else{
#print(c("fxv: ",fxv,"dim xdat:",dim(xdat),"dim hs.db1:",length(hs.db1),"dim(hsC): ", length(hsC)));
#print(c("tcount: ",tcount));
hsC[fxv]=tcount;
hs.db1[fxv] = numdat[fxv,5];hs.db2[fxv] = numdat[fxv,6];
hs.b1[fxv] = numdat[fxv,3];hs.b2[fxv] = numdat[fxv,4];
#print(c("tcount: ",tcount,"hsC[fxv]: ",hsC[fxv],"fxv: ",fxv));
fxv=fxv+1;tcount=tcount+1;
#print("checkit");
} #end if length(igc)>1
#print("checkit2");print(c("gh:",gh));
#print(c("ug.chr[gh]:",ug.chr[gh]));
#print(c("ug.chr[gh+1]:",ug.chr[gh+1]));
} #end iterate thru ug.chr
#print("finished data collection");
dfhs = data.frame(cbind(hsC,hs.db1,hs.db2,hs.b1,hs.b2))
#print("head dfhs:");print(head(dfhs));
if(dim(dfhs)[1]>dim(xdat)[1]){
dfhs=dfhs[1:dim(xdat)[1],]
}
#print(c("dimhs1:",length(hs.db1),"dimhs2:",length(hs.db2),"dimhs3:",length(hs.b1),"dimhs4:",length(hs.b2)));
#print(c("xdat:",dim(xdat)));
#print(cbind(hsC,hs.db1,hs.db2,hs.b1,hs.b2));print("xdat:");print(xdat);
xdat2 = data.frame=cbind(dfhs,data.frame(xdat));xdat2[1:5,];
#print("head xdat2:");print(head(xdat2));
#xdat2 = data.frame=cbind(hsC,hs.db1,hs.db2,hs.b1,hs.b2,data.frame(xdat));xdat2[1:5,];
#print("check f");
#print(xdat2);
#  hsC   hs.db1   hs.db2 hs.b1 hs.b2 group   chr b.b1 b.b2     d.b1     d.b2 d.diff b.ct d.ct�
#2   1 28050554 28858987    28    29  cd34 chr01   28   29 28050554 28858987 808433    3    3
#3   2 51193559 51193650    51    52  cd34 chr01   51   52 51193559 51193650     91    2    2
#4   3 28050554 28858987    28    29  clv1 chr01   28   29 28050554 28858987 808433    4    4
#5   4 51193559 51327920    51    52  clv1 chr01   51   52 51193559 51327920 134361    3    3
#6   5 27438115 30099566    27    31  clv5 chr01   27   28 27438115 28053481 615366    1    2
#print("check1011.1");
#[1] "hs.db1" "hs.db2" "hs.b1"  "hs.b2"  "group"  "chr"
#print("checkit 5: ");print(dim(xdat2));
#Format xdat to define colors & calculate % genome covered by hotspots:
xdstring = paste(xdat2[,2],xdat2[,3],xdat2[,4], xdat2[,5],xdat2[,6],xdat2[,7],sep="~")
xstr=unique(xdstring)
#print("xstr:");print(xstr);
mysplit = function(x){
return(unlist(strsplit(xstr[x], "~",fixed=T)))}

#print("checkit5.1");
xform=NULL;
xform=sapply(1:length(xstr),mysplit);
#print("checkit5.2");print(length(xform));
#print(xform);
xform=t(xform);
#print(xform[1:5,])
#[1,] "28050554" "28858987" "28" "29" "cd34" "chr01"
#[2,] "51193559" "51193650" "51" "52" "cd34" "chr01"
#[3,] "28050554" "28858987" "28" "29" "clv1" "chr01"
#[4,] "51193559" "51327920" "51" "52" "clv1" "chr01"
#[5,] "27438115" "30099566" "27" "31" "clv5" "chr01"

mycounts = function(x){
dvis1=f2n(xform[x,1]);dvis2=f2n(xform[x,2]);
cdat= f2n(dsite[dtype==xform[x,5]&dchr==xform[x,6]]);
#print("dtype==xform[x,5]");print(dtype==xform[x,5]);
#print("dtype==xform[x,6]");print(dtype==xform[x,6]);
selcd = cdat>=dvis1 & cdat<=dvis2
return(sum(selcd))
}

gcts=sapply(1:dim(xform)[1],mycounts)

#print(c("hcounts:",gcts));
hsdat = data.frame(cbind(as.character(xform[,5]),as.character(xform[,6]),xform[,3:4],xform[,1:2],gcts,as.numeric(xform[,2])-as.numeric(xform[,1])))
names(hsdat) = c("group","chr","b.b1","b.b2","d.b1","d.b2","hcounts","d.diff")

#print(hsdat[1:5,]);

xformg=factor(hsdat$group,levels=keypub);table(xformg);

hdiff = as.numeric(as.vector(hsdat$d.diff))/pow;
agenome1 = by(hdiff,xformg,mean);megenome1 = by(hdiff,xformg,median)
mingenome1 = by(hdiff,xformg,mymin);maxgenome1 = by(hdiff,xformg,mymax)
tgenome1 = by(hdiff,xformg,sum);pgenome1 = round(100*tgenome1/og.size,3)

#print("avg:");print(agenome1);

#Collect hbtabs, first check if any hb exist for group:

myunique=function(df){ 
length(unique(df$b.b1))} #921 = same as just cb1.
mcdat=ddply(xdat, .(factor(group,levels=keypub), factor(chr,levels=uchr)),  myunique);sum(mcdat[,3]);
#print("h mcdat");print(head(mcdat));
mcdat=data.frame(mcdat);names(mcdat)=c("group","chr","hcounts");
tabmc=table(factor(mcdat$group,levels=keypub))
mysumd=function(df){sum(df$hcounts)}
mcounts=ddply(mcdat, .(factor(group,levels=keypub)),  mysumd);
i1=match(mcounts[,1],names(tabmc))
i1=i1[!is.na(i1)];
#print("tabmc");print(tabmc);print(c("i1:",i1,"mcounts2:",mcounts[,2]))
tabmc2=tabmc;
tabmc2[i1]=mcounts[,2];
hbtabs=tabmc2;
vistabs = table(dtype);
hstabs = table(factor(hsdat[,1],levels=keypub));

totints=table(dtype);
dfhs = data.frame(cbind(vistabs,hbtabs,hstabs,as.vector(agenome1),as.vector(megenome1), as.vector(mingenome1), as.vector(maxgenome1), as.vector(tgenome1),as.vector(pgenome1)))
names(dfhs)= c("#vis", "#hb", "#hs","hs.avg.sz","hs.median", "min","max", "hs.tot.sz", "%gen.cov");
print("Hot-spot and hot-bin summaries:");
print(dfhs[1:dim(dfhs)[1],])
return(list(xdat2,hsdat,dfhs));
}#end gethotspots

########################################################
#5a. HSsummary() = Gets hotspot summaries from hsdat. 
#Input = hsdat = c({group},{chr},{b.b1},{b.b2},{d.b1},{d.b2})
#Output = summaries: c(group,#vis,#hb,#hs, #in.hs, pt.in.hs, hs.avg.sz,hs.med.sz,min,max,hs.tot.sz%,gen.cov)
##########################################################
HSsummary=function(hsdat){
#Calculate % of VIS in HS 
numHSVIS = NULL;avgHSVIS = NULL;
medHSDens = NULL;pmedHSDens = NULL;
maxHSCt = NULL;
hbtabs=NULL;avgsz=NULL;medsz=NULL;
maxf=NULL;minf=NULL;gcov=NULL;
pgcov=NULL;
for(k in 1:length(keypub)){
vistot=sum(dtype==keypub[k])
curcts = f2n(subset(hsdat,group==keypub[k])$hcounts)
cursz = f2n(subset(hsdat,group==keypub[k])$d.diff)
b1 = f2n(subset(hsdat,group==keypub[k])$b.b1)
b2 = f2n(subset(hsdat,group==keypub[k])$b.b2)
d1 = f2n(subset(hsdat,group==keypub[k])$d.b1)
d2 = f2n(subset(hsdat,group==keypub[k])$d.b2)
if(sum(b2)>0){
cdiff = b2-b1;cdiff[cdiff==0]=1;
hdiff =(d2-d1)/pow
hbtabs=c(hbtabs,sum(cdiff))
numHSVIS=c(numHSVIS,mysum(curcts))
avgHSVIS=c(avgHSVIS,round(mymean(curcts),1))
medHSDens=c(medHSDens,round(median(curcts/cursz)*pow,2))
pmedHSDens=c(pmedHSDens,round(median((100*curcts/vistot)/cursz)*pow,2))
maxHSCt = c(maxHSCt,mymax(curcts))
avgsz=c(avgsz,round(mymean(hdiff),3));
medsz=c(medsz,round(mymedian(hdiff),3))
maxf=c(maxf,round(mymax(hdiff),3));minf=c(minf,round(mymin(hdiff),4));
gcov = c(gcov,sum(hdiff));pgcov = c(pgcov,round(100*sum(hdiff)/og.size,3))
}else{
hbtabs=c(hbtabs,0);
numHSVIS = c(numHSVIS,0);
avgHSVIS = c(avgHSVIS,0);
medHSDens = c(medHSDens,0);
pmedHSDens = c(pmedHSDens,0);
maxHSCt = c(maxHSCt,0);
avgsz=c(avgsz,0);
medsz=c(medsz,0);
maxf=c(maxf,0);minf=c(minf,0);
gcov=c(gcov,0);pgcov=c(pgcov,0);
}}

hstats=cbind(avgsz,medsz,minf,maxf,gcov,pgcov);
names1=c("hs.avg.sz","hs.med.sz","min","max","hs.tot.sz","%gen.cov");

vistabs = table(dtype);
hstabs = table(factor(hsdat[,1],levels=keypub));
pvis = round(100*numHSVIS/vistabs,2);
tabsdf=cbind(vistabs,hbtabs,hstabs,numHSVIS,pvis,maxHSCt,avgHSVIS,medHSDens,pmedHSDens)
names2=c("#vis","#hb","#hs","#VISinHS","%VISinHS","maxHSCt","avgVISinHS","medHSDens","med%HSDens")

sumdat=data.frame(cbind(tabsdf,hstats));
names(sumdat)=c(names2,names1);
return(sumdat);
}#end HSsummary

##########################################################
#5b. Functions to calculate hot-spot scores: myscores(), myranks(). 
#Input: hsdat = c(chr,db1,db2)
#Output = data frame with hotspot summaries. ex:
#      group MbDens pctVIS1 pctVIS2 RCounts RDens RAvg AvgVal
#1 H-LV-XALD 33.896   23.49    1.46       2     1    2 34.448
#2 H-LV-XALD 20.584   40.94    2.54       1     3    1 40.792
#3 H-LV-XALD 17.629   10.74    0.67       5     4    5 16.815
#4 H-LV-XALD 32.571   11.41    0.71       4     2    3 24.785
#5 H-LV-XALD 17.327   13.42    0.83       3     5    4 18.663
##########################################################
myranks=function(x){
rank(max(x)-x,ties.method = "average")
}

myscores=function(df){
if(dim(df)[1]>0){
hscts = f2n(df$hcounts)
mbdens = hscts/(f2n(df$d.diff)/pow);
hs.ranks = myranks(hscts)
dens.ranks = myranks(mbdens)
avg.val = apply(cbind(hscts,mbdens),1,mean)
avg.ranks = myranks(avg.val)
iv=which(names(totints)==unique(f2c(df$group)))
pctvis1 = round(hscts/sum(hscts)*100,2)
pctvis2 = round(hscts/totints[iv]*100,2)
data.frame(cbind(round(mbdens,3),pctvis1,pctvis2,hs.ranks,dens.ranks,avg.ranks,round(avg.val,3)))
} #end if
}#end myscores

##########################################################
#6. CISfun() = Defines CIS hot-spots.
#Input:
#Output: 
##########################################################
CISfun=function(dlist=NULL,dcolors=NULL){
#Using four definitions of CIS:
if(is.null(dlist)){
def0 = c(100000,5); #red
def1 = c(100000,4); #red
def2 = c(50000,3); #purple
def3 = c(30000,2); #purple
dlist = list(def0,def1,def2,def3);
} #end if rule list is null

if(is.null(dcolors)){
dcolors=colLevels[c(6,4,3,2)];
} #end if colors are null

if(length(dlist)!=length(dcolors)){
stop(paste("Error! You have specified ", length(dlist), " rules, but only ", length(dcolors), " colors.",sep=""))
} #end check if rule list length != color list length

allcollist = vector("list",length=length(dlist));

allrules=NULL;totres=NULL;
allcolres=NULL;allcols=NULL;
for(k in 1:length(dlist)){
allres=mydist(dlist[[k]],dcolors[k])
dres = allres[[1]];
#print("dres:")
#print(dres[[1]][1:5,])
#if(k==1) print(dres[[1]][1:500,]);
colres = allres[[2]];
allcollist[[k]]=colres;
for(j in 1:length(keypub)){
dresc1 = as.character(dres[[j]][,1])
dresc2 = as.character(dres[[j]][,2])
dresc3 = as.character(dres[[j]][,3])
dresc4 = as.character(dres[[j]][,3+dlist[[k]][2]-1])
dresc5 = as.character(dres[[j]][,3+dlist[[k]][2]])
#print("lengths:");print(c(length(dresc1),length(dresc2),length(dresc3),length(dresc4),length(dresc5)));
if(length(dresc1)>0){
totres = rbind(totres,cbind(dresc1,dresc2,dresc3,dresc4,dresc5,dlist[[k]][1],dlist[[k]][2]))
}
#print(c("results for rule",dlist[[k]],"group",keypub[j]));
allrules=rbind(allrules,c(keypub[j],dlist[[k]][1],dlist[[k]][2],sum(colres[[j]]!=dcolors[1])));
fcolres = factor(colres[[j]],levels=dcolors)
#print(table(fcolres));
allcols = rbind(allcols,cbind(k,keypub[j],as.character(colres[[j]])))
allcolres = rbind(allcolres,c(k,keypub[j],table(fcolres)))
}}
#write.table(allrules,"cisruleresults.txt",sep="\t",quote=F)
print("Number of VIS that meet rule (Size, Min.VIS):");
allrulesd = data.frame(allrules);names(allrulesd)=c("Group","Size","Min.VIS","#VIS");
print(allrulesd);print(paste(""),quote=F);
ciscol=NULL;
#print("Colors per group:");
finalcols=vector(mode="list",length=length(keypub));
for(g in 1:length(keypub)){
finalcols[[g]]=factor(rep(colLevels[1],length(dsite[dtype==keypub[g]])),levels=c(colLevels[1],dcolors));
#print("check:");print(table(finalcols[[g]]));
for(k in length(dlist):1){ #Iterate thru colors
selcc = allcollist[[k]][[g]]!=colLevels[1]
finalcols[[g]][selcc]=rep(dcolors[k],sum(selcc));
} #end iterate thru colors
options(warn=-1)
#write.table(c("Chromosome totals:", keypub[g]),"cisruleresults.txt",quote=F,append=T)
#write.table(table(dchr[dtype==keypub[g]],finalcols[[g]]),"cisruleresults.txt",sep="\t",quote=F,append=T)
options(warn=0)
#print(c("Chromosome totals:", keypub[g]));
#print(table(dchr[dtype==keypub[g]],finalcols[[g]]))
ciscol=c(ciscol,as.character(finalcols[[g]]));
}#end merge final colors.
#Format cis results: remove non-unique rows, sort by chromosome & bp
fcis=formatCIS(totres);
return(list(ciscol,fcis))
}#end CISfun

##Sub function:
formatCIS = function(dres){
cb1 = ceiling(as.numeric(dres[,3])/pow);cb2= ceiling(as.numeric(dres[,4])/pow)
cdat = data.frame(cbind(dres[,1:2],cb1,cb2,dres[,3:5]));cdat[1:5,];
ucdat = unique(cdat);dim(cdat);dim(ucdat);

mysort=function(df){ 
isort=sort(as.numeric(as.character(df$dresc3)), index.return=T)[[2]]
return(df[isort,])}

nucdat2=ddply(ucdat, .(factor(dresc1,levels=keypub), factor(dresc2,levels=uchr)), mysort)
nucdat2=nucdat2[,3:dim(nucdat2)[2]]
names(nucdat2)= c("group","chr","b.b1","b.b2","d.b1","d.b2","d.diff");
myhs = function(df){
hmin = min(c(as.numeric(as.character(df$d.b1)),as.numeric(as.character(df$d.b2))))
hmax = max(c(as.numeric(as.character(df$d.b1)),as.numeric(as.character(df$d.b2))))
hdiff = hmax-hmin
hb1 = ceiling(hmin/pow);hb2=ceiling(hmax/pow);
rd = c(as.character(df$group[1]),as.character(df$chr[1]),hb1,hb2,hmin,hmax,hdiff)
return(rd)
}
nuchs=ddply(nucdat2, .(factor(group,levels=keypub), factor(chr,levels=uchr),as.numeric(as.character(d.b1))),myhs);
nucdat3=nuchs[,4:dim(nuchs)[2]]
names(nucdat3)=names(nucdat2);

nuchs=ddply(nucdat3, .(factor(group,levels=keypub), factor(chr,levels=uchr),as.numeric(as.character(d.b2))),myhs);
nucdat4=nuchs[,4:dim(nuchs)[2]]
names(nucdat4)=names(nucdat2);return(nucdat4);
}#end formatCIS

###########################################################
# 7. getPlots: function that creates the following 3 types of plots, where
# plots = c(1,2,3) governs which of the following plots are generated. The default
# value c(1,2,3) plots all 3, 1 = genomeview, 2 = chrview, 3 = chrviewbar.
# pdffile = T/F indicates whether results should be plotted in a pdf file (T) 
# within the R session (F). Currently chrviewbar will always print to a file because 
# there are too many plots for the windows session.
# 7a. genomeview = function that plots hotspots for entire genome
# user can specify whether graph should be displayed or printed to pdf.
# 7b. chrview = chromosome view of dotplot
# 7c. chrviewbar = chromosome view as barplot
###########################################################
#Input = sdat, hscolors
#Output = 3 plots
###################################################
getPlots = function(sdat,hscolors,cisTrue=F,pdffile=T,height=NULL, ftitle="",pnames=NULL,lmar=6,plots=c(1,2,3)){
if(is.null(pnames)) pnames=keypub
else if(length(pnames)!=length(keypub)){
stop("Names list length is not equal to keypub.")}

dat.gvis0 = cbind(as.character(dtype),as.character(dchr),dgsite);
hvar=height
if(is.null(height)) hvar = 0.78*length(keypub)

#1. Genome view
if(length(which(plots==1))>0){
genomeview(dat.gvis0,uchr,keypub,tsv,te,hscolors,lmar=lmar,fname=paste(fileid,"_genome",ftitle,sep=""),title1="", hvar=hvar,rhesus=monkey,pubn=pnames,printout=pdffile)
if(pdffile==F) windows()
}#end if

#2. Chromosome dotplot view
if(length(which(plots==2))>0){
chrview(dat.vis=dat.vis0,f.uchr=uchr,printout=pdffile, fname= paste(fileid,"_chrview",ftitle,sep=""), pubn0=keypub, f.keypub=keypub, f.xcolors=hscolors,hvar=hvar)
} #end if

#3. Chromosome barplot view.
#Note: not available for CIS.
#Note: chrviewbar must print to a file because there are too many plots. 
if(!(cisTrue)&length(which(plots==3))>0){
chrviewbar(sdat,fname= paste(fileid,"_chrviewbar",ftitle,sep=""))
} #end if
} #end getPlots()

##########################################################
# 7a. genomeview = function that plots hotspots for entire genome
# user can specify whether graph should be displayed or printed,
# and if printed whether it should be printed to pdf or wmf.
#Input: 	dat.gvis = cbind(dtype,dchr,gposit) 
###########################################################

genomeview=function(dat.gvis,f.uchr,f.keypub,f.tsv,f.te,f.xcolors,lmar=5.5,printout=F,fname="genome.plot",title1="",pubn=NULL,rhesus=T,pow=10^6,nosegs=F,hvar=1.2*8){

cbchr.sizes=cumsum(bchr.sizes)
bdiff=abs(sum(bchr.sizes)/2-cbchr.sizes)
divc=which(bdiff==min(bdiff))
splitr = cbchr.sizes[divc];splitr2=splitr;

f.keypub=f.keypub[length(f.keypub):1];
ng=length(f.keypub);
if(is.null(pubn)) pubn = f.keypub
else pubn=pubn[length(pubn):1];

if(printout){
pdf(file=paste(fname,".pdf",sep=""),onefile=T,width=20,height=hvar);
par(mar=c(3,lmar,5,0)); #bottom, left, top, right
}else{
par(mar=c(3,lmar,6,0));
}

f.dtype = as.character(dat.gvis[,1])
f.dchr = as.character(dat.gvis[,2])
f.gposit=as.numeric(as.character(dat.gvis[,3]));

layout(matrix(c(1,1,2,2), 2, 2, byrow = TRUE));

for(k in 1:length(f.keypub)){
cdata = f.gposit[f.dtype==f.keypub[k]]/pow;
curcol = factor(f.xcolors[f.dtype==f.keypub[k]],levels=colLevels);
#print(c("##################curcol:",curcol));
#print(cbind(cdata,curcol));
selchunk=cdata<(f.tsv[divc+1]/pow) #for plotting in two pieces
selchunk2 = 1:divc;
cdata=cdata[selchunk];curcol=curcol[selchunk];
ccex=1.5; #emphasize hotspots

if(k==1){par(las=1);
s1 = curcol==colLevels[1]
plot(cdata[s1],rep(k,length(cdata[s1])),pch=124,ylim=c(0.7,length(f.keypub)+0.1),xlim=c(1,splitr), axes=F,xlab="",ylab="",col=f2c(curcol[s1]),cex=ccex, cex.lab=1.5)
for(x in 2:length(colLevels)){
s2 = curcol==colLevels[x]
if(mysum(s2)>0){
points(cdata[s2],rep(k,length(cdata[s2])),pch=124,col=f2c(curcol[s2]),cex=ccex)
}} #end iterate thru colors
axis(1,seq(0,splitr,25),cex.axis=1.25);axis(2,1:length(f.keypub),as.character(pubn),pos=0,cex.axis=1.5);
title(title1,adj=0,cex.main=1.75);
}else{
#print lowest ranking colors first.
for(x in 1:length(colLevels)){
s1 = curcol==colLevels[x]
if(mysum(s1)>0){
points(cdata[s1],rep(k,length(cdata[s1])),pch=124,col=f2c(curcol[s1]),cex=ccex)
}}#end iterate thru colors
}} #end for

ste = f.te[selchunk2]/pow;nste=c(0,ste);
if(nosegs==F){
segments(ste,rep(0,length(ste)),ste,rep(ng*1.05,length(ste)),lwd=2.5);
segments(1,0,1,ng*1.05,lwd=2.5);}
for(s in 1:length(ste)){mtext(at=mean(c(nste[s],nste[s+1])),text=f.uchr[s],cex=1.25,padj=-0.5);}

par(mar=c(5,lmar,3,0));

#Plot second half of genome:
for(k in 1:length(f.keypub)){
cdata = f.gposit[f.dtype==f.keypub[k]]/pow;curcol = f.xcolors[f.dtype==f.keypub[k]];
selchunk=cdata>=(f.tsv[divc+1]/pow) #for plotting in two pieces
selchunk2 = (divc):length(f.te);
cdata=cdata[selchunk];curcol=curcol[selchunk];

if(k==1){par(las=1);
s1 = curcol==colLevels[1]
plot(cdata[s1],rep(k,length(cdata[s1])),pch=124,ylim=c(0.7,length(f.keypub)+0.1),xlim=c(splitr2,round(f.te[length(f.te)]/pow+20,0)), axes=F,xlab="Location (Mb)",ylab="",col=f2c(curcol[s1]),cex=ccex, cex.lab=1.5)
for(x in 1:length(colLevels)){
s2 = curcol==colLevels[x]
if(mysum(s2)>0){
points(cdata[s2],rep(k,length(cdata[s2])),pch=124,col=f2c(curcol[s2]),cex=ccex)
}}#end iterate thru colors
axis(1,seq(splitr2,round(f.te[length(f.te)]/pow+20,0),25),cex.axis=1.25);axis(2,1:length(f.keypub),as.character(pubn), pos=splitr2,cex.axis=1.5);
#title(title1,adj=0,cex.main=1.5);
}else{
#print lowest ranking colors first.
for(x in 1:length(colLevels)){
s1 = curcol==colLevels[x]
if(mysum(s1)>0){
points(cdata[s1],rep(k,length(cdata[s1])),pch=124,col=f2c(curcol[s1]),cex=ccex)
}}#end iterate thru colors
}} #end for

ste = f.te[selchunk2]/pow;nste=c(min(ste),max(ste));
if(nosegs==F){
segments(ste,rep(0,length(ste)),ste,rep(ng*1.05,length(ste)),lwd=2.5);
segments(1,0,1,ng*1.05,lwd=2.5);
}
for(s in 1:length(ste)){mtext(at=mean(c(ste[s],ste[s+1])),text=f.uchr[selchunk2[s+1]],cex=1.25,padj=-0.5);}

if(printout) dev.off();
} #end genomeview

##########################################################
# 7b. chrview = function that plots hotspots by chromosome
# user can specify whether graph should be displayed or printed,
# and if printed whether it should be printed to pdf or wmf.
#Input: 	dat.vis = cbind(dtype,dchr,dsite) 
###########################################################

chrview=function(dat.vis,f.uchr,f.keypub,f.xcolors,pubn0,title1,printout=F,cnames=NULL,pow=10^6,fname="test",hvar=1.2*5,fcex=1.5){
f.keypub=f.keypub[length(f.keypub):1]
pubn0=pubn0[length(pubn0):1]
if(printout){
pdf(file=paste(fname,".pdf",sep=""),onefile=T,width=15,height=hvar);
par(mar=c(5,11,3,2)); #bottom, left, top, right
layout(matrix(c(1,1,2,2), 2, 2, byrow = TRUE));
}else{
par(mar=c(5,11,3,0)); 
layout(matrix(c(1,1,2,2), 2, 2, byrow = TRUE));
}
if(is.null(cnames)){
cnames0=f.uchr
}else{
cnames0=cnames}

#layout(matrix(c(1,1,2,2,3,3,4,4), 4, 2, byrow = TRUE)); 
#par(font=2,font.axis=2,font.lab=2,font.main=2,family="serif")

f.dtype = as.character(dat.vis[,1])
f.dchr = as.character(dat.vis[,2])
f.dsite=as.numeric(as.character(dat.vis[,3]));

for(v in 1:length(f.uchr)){
if(printout==F & v>1 & v/2 !=round(v/2,0)){
windows();par(mar=c(5,11,3,0)); 
layout(matrix(c(1,1,2,2), 2, 2, byrow = TRUE));
}
for(k in 1:length(f.keypub)){
seld = f.dtype==f.keypub[k]&f.dchr==f.uchr[v];
alim=f.dchr==f.uchr[v];cdata = f.dsite[seld]/pow;

curcol = f.xcolors[seld];
if(k==1){
par(las=1,mgp=c(3,1,0));
#print(c("chr",f.uchr[v],"xlim:",max(bchr.sizes)));
s1 = curcol==colLevels[1]
plot(cdata[s1],rep(k,length(cdata[s1])),pch=124,ylim=c(0.7,length(f.keypub)+0.1),xlim=c(0,bchr.sizes[v]),axes=F,xlab="Location (Mb)",ylab="",col=f2c(curcol[s1]),main="",cex.axis=1.5,cex.lab=1.5,cex=fcex,xaxs="i")
for(x in 2:length(colLevels)){
s2 = curcol==colLevels[x]
if(sum(s2)>0){
points(cdata[s2],rep(k,length(cdata[s2])),pch=124,col=f2c(curcol[s2]),cex=fcex)
}} #end iterate thru colors
axis(1,seq(0,bchr.sizes[v],10),cex.axis=fcex-0.25) #bottom 1.5
axis(2,1:length(f.keypub),as.character(pubn0),adj=0,cex.axis=fcex,las=2); #left 1.25
title(cnames0[v],adj=0,cex.main=fcex);
}else{
for(x in 1:length(colLevels)){
s1 = curcol==colLevels[x]
points(cdata[s1],rep(k,length(cdata[s1])),pch=124,col=f2c(curcol[s1]),cex=fcex)
}#end iterate thru colors
} #end if/else
} #end iterate thru types; 
} #end iterate thru chr
if(printout) dev.off();
}#end chrview

##########################################################	
# 7c. chrviewbar = function that plots chomosome view as a barplot.
##########################################################	
chrviewbar=function(sdat,fname=NULL,boundnames = c("<85","85-95","95-97.5","97.5-99",">99")){

if(is.null(fname)){fname="test"};

#Ordered from most counts to least counts:
cs2 = colLevels[6:2];

mybar=function(x,y,xl=NULL,yl=NULL,titleb=NULL,tcex=2,bpts = NULL, nbins = 200, colv = NULL,fadj=0.5){
hcol = rep(colLevels[1],length(x));
if(!is.null(bpts)&sum(bpts)>0){
hcol = rep(colLevels[1],length(nbins));
sind = seq(1,length(bpts)-1,2);
bindices = bpts[sind];
vecx = 1:length(x)
bindices = vecx[is.element(x,bindices)]
hcol[1+bindices] = colv;}
   if(is.null(xl)){ xl=max(x)}
   if(is.null(yl)){ yl=max(y)}
   plot.new()                            	# empty plot
   plot.window(ylim=c(0,yl), xlim=c(0,xl), xaxs="i")     	# set up coordinates
   grid(nx=10,ny=10);			        # dashed grid
	y=c(0,y);
   sely = y>0;
     
   rect(x[sely], 0, x[sely], y[sely],lwd=3,col=hcol[sely],density=1) #,col=c(rep("black",5),rep("green",5),rep("blue",length(x)-10)))
   if(is.null(titleb)){titleb=""}
   title(titleb, col.lab='blue',cex.main=tcex,cex=tcex,adj=fadj)
   axis(2,cex.axis=(tcex/1.5))   # y-axis
   axis(1,at=seq(0,xl,25),cex.axis=(tcex/1.5),padj=1) # x-axis
}#end mybar

maxsize=amaxsize;keypub=gnames;pubn=gnames;
seqDat = c(seq(0,maxsize,by=10^6),maxsize);seqDat;
seqbin = c(seq(0,maxsize+10^6,by=10^6));seqbin;
#if(printout==T){
pdf(file=paste(fname,".pdf",sep=""),onefile=T,width=15,height=20);
#} #end if
layout(matrix(c(1,1,2,2,3,3,4,4,5,5,6,6,7,7,8,8), 4, 2, byrow = TRUE)); #pdf layout

#xvi=0
for(cg in 1:length(uchr)){ # 1:length(uchr) --> for paper c(4,14)
for(gg in 1:length(keypub)){ #1:length(keypub) --> for paper c(length(keypub))
#if(printout==F & xvi>1 & xvi/4 !=round(xvi/4,0)){
#windows();layout(matrix(c(1,1,2,2,3,3,4,4,5,5,6,6,7,7,8,8), 4, 2, byrow = TRUE)); 
#}
#xvi=xvi+1

selg = dtype==keypub[gg];
#print(c("chr:",uchr[cg]));
csite = dsite[selg];cchr = dchr[selg];
intDat = csite[cchr==uchr[cg]];
if(sum(intDat/pow)>0){
#nc1=hist(intDat,breaks=seqDat,plot=F)$counts
#bc1=hist(intDat,breaks=seqbin,plot=F)$breaks
diffbins = abs(genbins-bchr.sizes[cg])
genbinmax = min(which(diffbins==min(diffbins)))
#print(c("bchr.sizes[cg]:",bchr.sizes[cg]));
#print("genbinmax");print(genbinmax);
nc1=hist(intDat,breaks=c(0,genbins[1:genbinmax]*10^6,bchr.sizes[cg]*10^6),plot=F)$counts
bc1=hist(intDat,breaks=c(0,genbins[1:genbinmax]*10^6,bchr.sizes[cg]*10^6),plot=F)$breaks
rc1 = nc1/sum(selg);

selhs = sdat[,1]== keypub[gg] & sdat[,2] == uchr[cg];
nhs = sum(selhs);
bestv = sdat[selhs,10]
ccols=NULL;
for(ic in 1:nhs){
ccols=c(ccols,cs2[bestv[ic]])}

breaks1b = sort(c(sdat[selhs,3],sdat[selhs,4]))

title2=paste(uchr[cg],pubn[gg],sep=": "); # --> for all chr

yl = 0.02 #--> for all chr
mybar(y=rc1, x=bc1/pow,titleb=title2,xl=amaxsize/pow,yl=c(0.035),nbins = bc1, bpts = breaks1b,colv=ccols,fadj=0,tcex=2.5) #tcex = 3 for pdf and tcex = 2 for metafile.
legend(par('usr')[2], par('usr')[4], xjust=1,
       boundnames[length(boundnames):1],col=cs2,
      lwd=3, lty=1,cex=2) #cex = 2.5 for pdf, =2 for metafile.
##Print high frequency integration markers (as red triangles).
#if(!is.null(sfreq)){
#for(vi in 1:length(fchr)){
#if(fchr[vi] == uchr[cg]){
#points(fsite[vi]/pow,0,pch=24,col="black",bg="red",cex=2)	 
#}}}
}
}}
dev.off();
}#end chrviewbar

############################################################################
#8. mysummary: Function that produces summary statistics for continuous and/or categorical 
#variables. Based on the summary() function in R.
############################################################################
# Continuous Variable
# #Obs		Number of observations (excludes missing values)
# NA's		Number of missing values
# Mean		Mean
# SD		Standard deviation (SD)
# SE		Standard error (SE)
# Min.		Minimum value
# 1st Qu.	25th percentile
# Median	Median
# 3rd Qu.	75th percentile
# Max.		Maximum value
# Sum		Sum
# pvalue	Shapiro-Wilks test p-value.  If < 0.05 use non-parametric tests.
# 95% CI	95% Confidence interval for mean
# 	
# Categorical Variable
# #Obs		Number of observations (excludes missing values)
# NA's		Number of missing values
# level1	Levels aka categories of variable followed by counts and (proportion)s
# level2�	
# SD		Standard deviation if variable is binary (SD of proportion)
# SE		Standard error if variable is binary (SE of proportion)
# 95% CI	95% Confidence interval for mean
#
############################################################################
#To factor results use: source("Rfun.txt")
#by(data.frame(X),factor(y),mysummary)
#or mysummary(data.frame(dataX))
#To sink to file use: 
#sink("data-tab.txt");
#mysummary(data.frame(dataX));
#sink();
############################################################################

mysummary = function (object, asfactor = FALSE, maxsum = 7, f.table=TRUE,digits=2,p.digits = 3,ci.digits = 2,...) 
{
subsummary.fac=function (object, maxsum = 100, ...) 
{
    nas <- is.na(object)
    ll <- levels(object)
    if (any(nas)) 
        maxsum <- maxsum - 1
    tbl <- table(object)
    tt <- c(tbl)
    names(tt) <- dimnames(tbl)[[1]]
no.obs = sum(!is.na(object));
no.NA  = sum(is.na(object))
counts.no.NA = table(object)
p1 = counts.no.NA[1]/sum(counts.no.NA)
dval = 1 #max(1,digits-1)
#mean.v = format(round(mean(object),digits),digits=dval,nsmall=digits,trim=TRUE)
#sd.v = format(round(sd(object),digits),digits=dval,nsmall=digits,trim=TRUE)
mean.v = round(p1,digits)
sd.v = round(sqrt(p1*(1-p1)),digits);
se.v = format(round(as.numeric(sd.v)/sqrt(no.obs),digits),digits=dval,nsmall=digits,trim=TRUE)
ci.95.u = mean.v + sd.v*1.96/sqrt(no.obs)
ci.95.l = mean.v - sd.v*1.96/sqrt(no.obs)
t1 = paste(format(round(ci.95.l,ci.digits),digits=dval,nsmall=ci.digits,trim=TRUE),format(round(ci.95.u,ci.digits),digits=dval,nsmall=ci.digits,trim=TRUE),sep=",")
ci.95 = paste("(",t1,")",sep="");
form.counts = paste(round(counts.no.NA,digits));
form.props = paste("(",format(round(counts.no.NA/sum(counts.no.NA),digits),digits=dval,nsmall=digits,trim=TRUE),")",sep="");
form.all = paste(form.counts,form.props,sep="");
tb <- c(no.obs,no.NA,form.all,mean.v,sd.v,se.v,ci.95)
names(tb) <- c("#Obs","NA's",names(tt),"Mean","SD","SE","95% CI")
    if (length(ll) > maxsum) {
        drop <- maxsum:length(ll)
        o <- sort.list(tt, decreasing = TRUE)
        tt <- c(tt[o[-drop]], "(Other)" = sum(tt[o[drop]]))
    }
tb
}


subsummary.num = function(object, asfactor1 = asfactor,..., digits=2) 
{
    if (is.factor(object)||asfactor){
        return(subsummary.fac(object, ...))}
    else if (is.matrix(object)){  
        return(summary.matrix(object, digits = digits, ...))}
    value <- if (is.logical(object)) 
        c(Mode = "logical", {
            tb <- table(object, exclude = NULL)
            if (!is.null(n <- dimnames(tb)[[1]]) && any(iN <- is.na(n))) dimnames(tb)[[1]][iN] <- "NA's"
            tb
        })
    else if (is.numeric(object)) {
no.obs = sum(!is.na(object));
no.NA  = sum(is.na(object))
        nas <- is.na(object)
        object <- object[!nas]
dval = 1 #max(1,digits-1)
ci.95="NA";mean.v="NA";sd.v="NA";se.v="NA";norm.v="NA";sum.v="NA";
if(length(object)>0){
min.v = format(round(min(object),digits),digits=dval,nsmall=digits,trim=TRUE)
fq.v = format(round(quantile(object)[2],digits),digits=dval,nsmall=digits,trim=TRUE)
med.v = format(round(quantile(object)[3],digits),digits=dval,nsmall=digits,trim=TRUE)
tq.v = format(round(quantile(object)[4],digits),digits=dval,nsmall=digits,trim=TRUE) 
max.v = format(round(max(object),digits),digits=dval,nsmall=digits,trim=TRUE) 
mean.v = format(round(mean(object),digits),digits=dval,nsmall=digits,trim=TRUE)
sd.v = format(round(sd(object),digits),digits=dval,nsmall=digits,trim=TRUE)
se.v = format(round(as.numeric(sd.v)/sqrt(no.obs),digits),digits=dval,nsmall=digits,trim=TRUE)
sum.v = format(round(sum(object),digits),digits=dval,nsmall=digits,trim=TRUE)
ci.95.u = mean(object) + sd(object)*1.96/sqrt(no.obs)
ci.95.l = mean(object) - sd(object)*1.96/sqrt(no.obs)
t1 = paste(format(round(ci.95.l,ci.digits),digits=dval,nsmall=ci.digits,trim=TRUE),format(round(ci.95.u,ci.digits),digits=dval,nsmall=ci.digits,trim=TRUE),sep=",")
ci.95 = paste("(",t1,")",sep="");norm.v=NA;
if(no.obs>3 & sd.v>0){
norm.v = format(shapiro.test(object)$p.value,digits=dval,nsmall=p.digits,trim=TRUE) 
}
}

#names(qq)=NULL;
rr <- c(no.obs,no.NA,mean.v,sd.v,se.v,min.v,fq.v,med.v,tq.v,max.v,sum.v,norm.v,ci.95);names(rr)=NULL;
names(rr) <- c("#Obs","NA's","Mean","SD","SE","Min", "1stQ", "Median", "3rdQ","Max","Sum","pvalue","95%CI")
rr
    }
    else if (is.recursive(object) && !is.language(object) && 
        (n <- length(object))) {
        sumry <- array("", c(n, 3), list(names(object), c("Length", 
            "Class", "Mode")))
        ll <- numeric(n)
        for (i in 1:n) {
            ii <- object[[i]]
            ll[i] <- length(ii)
            cls <- oldClass(ii)
            sumry[i, 2] <- if (length(cls) > 0) 
                cls[1]
            else "-none-"
            sumry[i, 3] <- mode(ii)
        }
        sumry[, 1] <- format(as.integer(ll))
        sumry
    }
    else{ 
        c(Length = length(object), Class = class(object), Mode = mode(object))}
    class(value) <- "table"
    value
}#end subsummary

    z <- lapply(as.list(object), subsummary.num, asfactor1 = asfactor, maxsum = maxsum, digits=digits,...)
    nv <- length(object)
    nm <- names(object)
    lw <- numeric(nv)
    nr <- max(unlist(lapply(z, NROW)))

    if(f.table == FALSE){
    	for (i in 1:nv) {
        	sms <- z[[i]]
		lbs <- format(names(sms))
	    	sms <- paste(lbs, ":", format(sms, digits = digits,nsmall=digits,trim=TRUE), "  ", sep = "")
           	lw[i] <- nchar(lbs[1], type = "w")
            	length(sms) <- nr
            	z[[i]] <- sms } #end for
    }#end if

    z <- unlist(z, use.names = TRUE)

    dim(z) <- c(nr, nv)

if(f.table == TRUE){
z = data.frame(z,row.names=c("#Obs","NA's","Mean","SD","SE","Min", "1stQ", "Median", "3rdQ","Max","Sum","pvalue","95%CI"))
names(z) = nm
return(t(z))
}else{

    blanks <- paste(character(max(lw) + 2), collapse = " ")
    pad <- floor(lw - nchar(nm, type = "w")/2)
    nm <- paste(substring(blanks, 1, pad), nm, sep = "")
    dimnames(z) <- list(rep.int("", nr), nm)
    attr(z, "class") <- c("table")
    z
}} #end mysummary

##########################################################
# 9. colorIntSites = Function that determines VIS that fall within
# a set of HB/HS boundaries for all groups. Note that HB/HS are
# indexed by (chr loc, chr#).  
#
#Input: 	dat.vis = cbind(dtype,dchr,dsite) 
#			f.hsd = cbind(hstype,hschr,db1,db2)
#
# cat1x and cat2x which are strings of concatenated group &
# chromosome labels, for each of the two datasets being compared 
# (ex. "cd34.chr01"), where cat1x refers to the VIS data and cat2x 
# is the HS data. 
# 
#
# Output: A 2-element list, where the first component contains a 
# vector of colors, and the second is a matrix of merged data containing 
# the boundaries for each VIS and its color. Example:
#dcheck "index" "grp.chr"    "db1"     "db2"     "intSite"  "color"    
#       "3902"  "cd34.chr01" "2.8e+07" "2.9e+07" "28050554" "#0080FFFF"
#       "3903"  "cd34.chr01" "2.8e+07" "2.9e+07" "28741393" "#0080FFFF"
#       "3904"  "cd34.chr01" "2.8e+07" "2.9e+07" "28858987" "#0080FFFF"
#       "3908"  "cd34.chr01" "5.1e+07" "5.2e+07" "51193559" "#00FFFFFF"
###########################################################
colorIntSites = function(f.hsd,dat.vis,f.hs.best=NULL,powv=10^6){
f.hs.chr=as.character(f.hsd[,2]);
f.hs.type=as.character(f.hsd[,1]);
f.db1=as.numeric(as.character(f.hsd[,3]))
f.db2=as.numeric(as.character(f.hsd[,4]))
f.dsite=as.numeric(as.character(dat.vis[,3]));

if(is.null(f.hs.best)){
uhcolors=colLevels[6]
}else{
#Ordered from most counts to least counts:
uhcolors = colLevels[6:2];
}

#Convert boundaries in Mb units to bp units
if(mymean(c(f.db1,f.db2))<3000){
f.db1=f.db1*powv;
f.db2=f.db2*powv;
}

cat1x = paste(as.character(dat.vis[,1]),as.character(dat.vis[,2]),sep="."); #vis data
cat2x = paste(f.hs.type,f.hs.chr,sep="."); #hs data

#print("f.hs.chr:");print(f.hs.chr[1:5]);
#print("f.db1:");print(f.db1[1:5]);
#print("f.db2:");print(f.db2[1:5]);
#print("cat1x:");print(cat1x[1:5]);
#print("cat2x:");print(cat2x[1:5]);
#print("f.dsite:");print(f.dsite[1:5]);
f.xcolors=rep(colLevels[1],length(f.dsite));
dcheck= c("index","grp.chr","f.db1","f.db2","intSite","color");
#iterate thru hot spots in bin file
for(hx in 1:length(cat2x)){
#get VIS corresponding to current HS
o.ind = which(cat1x == cat2x[hx]);
visc = 0;
#iterate through VIS in current HS
if(length(o.ind)>0){
for(v in 1:length(o.ind)){ 
sx = o.ind[v];
hs1=as.numeric(f.db1[hx]);hs2=as.numeric(f.db2[hx]);
dvis=as.numeric(f.dsite[sx]);
#if(hs1>0){
#print(c("hs1: ",hs1,"hs2: ", hs2, "dvis: ", dvis));
if((hs1<=dvis)&(dvis<=hs2)){
visc=visc+1;
if(!is.null(f.hs.best)){
f.xcolors[sx]= uhcolors[f.hs.best[hx]]
}else{
f.xcolors[sx]= uhcolors
}
dcheck = rbind(dcheck,c(sx,cat2x[hx],f.db1[hx],f.db2[hx],f.dsite[sx], f.xcolors[sx]));
}}}}
#print("dcheck:");print(dcheck);
return(list(f.xcolors,dcheck));
} #end colorIntSites

##########################################################
#10. compareHS2groups = function that checks to see if hot-spot/hot-bin/vis-bins/hi-bins in data set
#1 are also in ds 2
# 
#Input: f.hsd1 = cbind(hschr.1,dba.1,dbb.1)
#		f.hsd2 = cbind(hschr.2,dba.2,dbb.2)
#		hotspot/hotbin/visbin/hibin data for each data set, where first column is chromosome #
#		and columns 2&3 indicate bin start and end points.
#		adjmatch=F means that adjacent bins aren't considered to overlap
#		this is probably the best setting for comparing bins.  but for hotspots,
#		if the actual vis was common to both data sets, that could be called a match,
#		with overlap distance = 0.

#Output: Output for mout=0 (default):
#		 -matrix with first 5 columns containing input data, 
#        -next 2 indicating overlap: overlap indicator = 0/1, 1=overlap; 
#		overlap distance coded as -1 if no overlap, 0 = perfect match or adjacent
#       bins (latter may be considered to overlap, if adjmatch=T) 
#		and bp distance otherwise.
#
#		Output for mout=1: just the matches of the 5 column matrix.
#	
# 		Output for mout=2: just the total number of matches. 
#
##########################################################		

compareHS2groups = function(f.hsd1,f.hsd2,adjmatch=F,mout=1){
p1a=f2n(f.hsd1[,2]);p1b=f2n(f.hsd1[,3]);
p2a=f2n(f.hsd2[,2]);p2b=f2n(f.hsd2[,3]);
pchr1=f2c(f.hsd1[,1]);pchr2=f2c(f.hsd2[,1]);
uchr1 = unique(pchr1);
#print("chr: ");print(uchr1);
alldf=NULL;
for(k in 1:length(uchr1)){
#get T/F vector for pchr2 = uchr1[k]
mc1 = which(pchr1==uchr1[k])
mc2 = is.element(pchr2,uchr1[k])

#print(f.hsd1[mc1,]);
#print(f.hsd2[1:5,]);

#print(c("###########chr:",k,"#############"));
#print(c("mc1:",mc1));

ds1m=0;ds2m=0;
if(length(mc1)>0 & sum(mc2)>0){
ds1m = rbind(p1a[mc1],p1b[mc1])
ds2m = rbind(p2a[mc2],p2b[mc2])
#print(c("ds1m:",ds1m[,1:5],"ds2m:",ds2m[,1:5]));
#print("ds1m:");print(ds1m);
#print(c("dim ds1:",dim(ds1m),"dim ds2:",dim(ds2m)));
mymat = function(x){
ab=rep(ds1m[,x],dim(ds2m)[2])
abm=matrix(ab,nrow=2,ncol=length(ab)/2,byrow=F)
rbind(abm,ds2m)}

#ds1 bounds (a,b), ds2 bounds (c,d)
submatch = function(x){
a=x[1];b=x[2];c=x[3];d=x[4];
#print(c("a:",a,"b:",b,"c:",c,"d:",d));
len1 = b-a;len2 = d-c;
if(len1<0 |len2<0) stop("**Error! negative bin length")
check=0;od=-1;
#check if there is overlap
if(a<=c&c<=b|a<=d&d<=b|c<=a&a<=d|c<=b&b<=d){
#get length of overlapping region
if(a>=c&b>=d){
check=1;od=d-a;
}else if(a<c&b>=d){
check=2;od=d-c;
}else if(a>=c&b<d){
check=3;od=b-a;
}else if(a<c&b<d){
check=4;od=b-c;
}}
#if adjacent matches aren't considered to
#overlap and overlap distance is 0, then
#change the overlap indicator back to 0.
if(!(adjmatch)&od<=0){
check=0;
}
return(c(check,od))
} #end submatch

alldv=NULL
#print(c("len mc1:",length(mc1)));
for(kv in 1:length(mc1)){
#print("dim kv:");print(dim(mymat(kv)));
alldv=cbind(alldv,mymat(kv))}
#print("dim alldv:");print((alldv[,53050:53064]));
curmat=apply(alldv,2,submatch);
curmatf=curmat
curmatf[1,]=I(curmat[1,]>0);
curmatf=t(curmatf);
curdf = data.frame(cbind(rep(uchr1[k],dim(curmatf)[1]),t(alldv),curmatf))
alldf = rbind(alldf,curdf)
} #end if(length(ds1m)>0 & length(ds2m)>0)
}#end iterate thru chrom

alldf=data.frame(alldf);
names(alldf)=c("mchr","ds1.lb","ds1.ub","ds2.lb","ds2.ub","match1","odist");
selrows=as.numeric(alldf[,6])>1;
#print("Number of matches (TRUE):");
#print(table(selrows));
#Output:
if(mout==0){
xmat=alldf;
}else if(mout==1){
xmat=alldf[selrows,];
}else{
xmat=sum(selrows);
}
return(xmat);
}#end compareHS

##########################################################
# 11. mydist = Function that returns VIS distance data for windows of
# different sizes (window size 2 = consecutive distances).  
#
# Output: dresult & viscols lists, each with length = # groups
# dresult gives a matrix for each group, where the number of vis columns
# corresponds to the minimum number of vis within window (specified by input
# rule).  For consecutive VIS, and HIV total, we get dresult[[1]]:
#       chrom	group	     vis1		vis2		difference	rule.met
#  [1,] "chr1"  "HIV total" "1233737"    "1513161"    "279424"   "FALSE"
#  [2,] "chr1"  "HIV total" "1513161"    "4635722"    "3122561"  "FALSE"
#  [3,] "chr1"  "HIV total" "4635722"    "5635421"    "999699"   "FALSE"
#  [4,] "chr1"  "HIV total" "5635421"    "5665741"    "30320"    "FALSE"
#  [5,] "chr1"  "HIV total" "5665741"    "10849265"   "5183524"  "FALSE"
#  [6,] "chr1"  "HIV total" "10849265"   "12099630"   "1250365"  "FALSE"
#  [7,] "chr1"  "HIV total" "12099630"   "12104236"   "4606"     "TRUE" 
#
# viscols gives colors corresponding to whether or not each VIS met the rule,
# so, for each data set "k", we have length(viscols[[k]]) = length(dsite[dtype==k]).
###########################################################

#Distances between VIS within specified window (rdiff) & colors.
mydist = function(rulex=NULL,denscol=NULL){
if(is.null(rulex)) rulex=c(0,2); #find consecutive distances.
if(is.null(denscol)) denscol=colLevels[6];; 
dresult = vector(mode="list",length=length(keypub));
viscols = vector(mode="list",length=length(keypub));
#iterate thru groups and chromosomes
for(g in 1:length(keypub)){
#dresult[[g]]=NULL;viscols[[g]]=NULL;
for(k in 1:length(uchr)){
cdata = sort(dsite[dtype==keypub[g]&dchr==uchr[k]])
ec = length(cdata);
#print("############################rule:");print(rulex[2]);
#print("cdata:");print(cdata); print("ec:");print(ec);
if(ec>rulex[2]){ #cdata has more vis than rule.
iset1 = 1:rulex[2];
iset2 = (ec-rulex[2]+1):ec;
#print("iset1:");print(iset1);print("iset2:");print(iset2);
cdatam=NULL;
for(nv in 1:rulex[2]){
cdatam = cbind(cdatam,cdata[iset1[nv]:iset2[nv]])
} #end create cdata matrix
#print("&&&&&&&&&&&&&&&&&&&&");
#print("dim cdatam:");print(dim(cdatam));
#print("rule:");print(rulex[2]);
#print(length(cdatam[,rulex[2]]));print(length(cdatam[,1]));
rdiff = cdatam[,rulex[2]]-cdatam[,1] #row diff
selr=rdiff<=rulex[1] #select qualifying rows
colvis = rep(colLevels[1],ec)
if(sum(selr)>0){ #if any qualifying rows exist:
colvisi = unique(as.vector(cdatam[selr,]))
#print("match(colvisi,cdata):");print(match(colvisi,cdata));
colvis[match(colvisi,cdata)]=denscol
sselr = I(selr>0)
#print("dim dres:");print(dim(dresult[[g]]));
#print("ax1");print(dim(cdatam));print(length(rdiff));print(uchr[k]);print(keypub[g]);print(length(sselr));print(table(sselr));

if(sum(sselr)==1){ tdres = c(as.character(keypub[g]),as.character(uchr[k]),cdatam[sselr,],rdiff[sselr])
}else{
tdres = cbind(as.character(keypub[g]),as.character(uchr[k]),cdatam[sselr,],rdiff[sselr])
}
#print("dim tdres:");print(dim(tdres));print(tdres);
dresult[[g]] = rbind(dresult[[g]],tdres)
#print("ax2");
} #end qualifying row check
#print(c("length keypub:",length(keypub)));
#print(c("g:",g,"lenvis:",length(viscols),"colvis:"));print(table(colvis));
viscols[[g]]=c(viscols[[g]],colvis);
#dresult[[g]] = rbind(dresult[[g]],cbind(as.character(uchr[k]),as.character(keypub[g]),cdatam,rdiff,selr))
}else if(ec == rulex[2]){ #cdata has same number vis as rule.
rdiff=cdata[ec]-cdata[1]
if(rdiff<=rulex[1]){
viscols[[g]]=c(viscols[[g]],rep(denscol,ec));
#print("bx1");print(cdatam);
dresult[[g]] = rbind(dresult[[g]],c(as.character(keypub[g]),as.character(uchr[k]),cdatam,rdiff,rdiff<=rulex[1]))
#print("bx2");
}else{
viscols[[g]]=c(viscols[[g]],rep(colLevels[1],ec));
} #end if/else rule satisfied when cdata = # rule vis
}else{ #cdata has fewer vis than rule.
viscols[[g]]=c(viscols[[g]],rep(colLevels[1],ec));
} #end if/else cdata length > rule # vis
}} #end iterate thru groups and chromosomes.
return(list(dresult,viscols))
}#end mydist

##########################################################
#12. get2GroupOverlap() = Gets overlap of positions or ranges (bp or MB) between two groups. 
#Where the overlap is for group1 in group2.
#Input = sdat1 = c(chr,db1,db2)
#        sdat2 = c(chr,db1,db2)
#Output = data frame with overlap results for sdat1.
#         overm = c(groupx, chrx, sd1.b1, sd1.b2)
##########################################################
get2GroupOverlap = function(sdat1,sdat2){
if(dim(sdat1)[1]==0){
stop("Data set 1 has no hot-spots.")
}
if(dim(sdat2)[1]==0){
stop("Data set 2 has no hot-spots.")
}

names(sdat1)=c("chr","db1","db2")
names(sdat2)=names(sdat1);
rd1=RangedData(IRanges(f2n(sdat1$db1),f2n(sdat1$db2)),space=(factor(sdat1$chr,levels=uchr)))
rd2=RangedData(IRanges(f2n(sdat2$db1),f2n(sdat2$db2)),space=(factor(sdat2$chr,levels=uchr)))

fo=findOverlaps(ranges(rd1),ranges(rd2))
mfo=as.matrix(fo)
dfm1=as.data.frame(rd1[mfo[,1],])
dfm2=as.data.frame(rd2[mfo[,2],])
gfm = cbind(dfm1,dfm2)

indover = as.data.frame(rd1 %in% rd2)[,2]
nho = sum(indover)

totho1 = dim(sdat1)[1]
totho2 = dim(sdat2)[1]
if(nho>0){
ig1=1:totho1;ig1=ig1[indover];
pover = prop.table(table(indover))
spover = round(100*f2n(pover[names(pover)=="TRUE"]),2);
print(paste("There was ",spover,"% overlap of group1 (",nho," out of ", totho1," group1 hot-spots) with group2 (",totho2," hot-spots).",sep=""));
names(gfm)=c("chrg1","g1.b1","g1.b2","width1","chrg2","g2.b1","g2.b2","width2")

pres = c(spover,nho,totho1,totho2)
names(pres)=c("%O","#O","G1.HS","G2.HS")

retres = list(pres,gfm,ig1)
names(retres)=c("Summary stats:","Hot-spots:","Indices in group1:");
}else{
print(paste("There were no overlaps of group1 (",totho1," hot-spots) with group2 (",totho2," hot-spots).",sep=""));
retres=NULL;
}
return(retres)
}#end get2GroupOverlap()


##########################################################
#13. getGenes() = Get list of genes corresponding to hot-spots.
#Input: sdat = hotbin/hotspot dataframe, gdat = genomic data info
#		 sdat = c({group},{chr},{b.b1},{b.b2},{d.b1},{d.b2})
#        gdat = c(geneSymbol{X1},refSeq{X2},chr{X3},db1{X4},db2{X5})
#Output: gene symbols OR refSeq [genSym=T/F] & TSS corresponding to each group & chromosome
#  keypub.k.   X1       X2
#1 HIV total chr1    RCAN3
#2 HIV total chr1 C1orf130
#3 HIV total chr1    SRRM1
##########################################################
getGenes = function(sdat,gdat,genSym=T,subgroup=NULL){
if(genSym){
subrdatg=RangedData(IRanges(as.numeric(as.character(gdat$X4)),as.numeric(as.character(gdat$X5))),score=gdat$X1,space=gdat$X3)
}else{
subrdatg=RangedData(IRanges(as.numeric(as.character(gdat$X4)),as.numeric(as.character(gdat$X5))),score=gdat$X2,space=gdat$X3)
}#end if

l2df=function(lo){
mydf=NULL;nlo = names(lo);
for(k in 1:length(lo)){
if(length(as.character(lo[[k]]))>0){
mydf=rbind(mydf,cbind(nlo[k],lo[[k]]))}}
return(unique(data.frame(mydf)))
} #end l2df

if(is.null(subgroup)){
sgroups=keypub
}else{
sgroups=subgroup}

gdf=NULL
for(k in 1:length(sgroups)){
subsdat=sdat[sdat$group==sgroups[k],];
if(dim(subsdat)[1]>0){ #Check that current group has hs data.
subrdat=RangedData(IRanges(as.numeric(as.character(subsdat$d.b1)),as.numeric(as.character(subsdat$d.b2))),space=as.character(subsdat$chr))
myoverlap <- function(rd1){ 
ios=findOverlaps(ranges(rd1),ranges(subrdat))
sv=score(rd1[as.matrix(ios)[,1],])
rv=as.matrix(unlist(ranges(rd1[as.matrix(ios)[,1],])))[,1]
cbind(f2c(sv),f2n(rv))
}
params <- RDApplyParams(subrdatg, myoverlap)
glst=rdapply(params) # list(chr1 = 2L, chr2 = 1L)
fglst=l2df(glst)
#bug fixed 5/4/11
if(dim(fglst)[1]>0){
gdf = rbind(gdf,cbind(sgroups[k],fglst))
} #end if nonzero gene list dimension
} #end for
}#end if current group has hs data
return(unique(data.frame(gdf)))
}#end getGenes()

##########################################################
#14. getGLists() = Gets gene lists for the following analysis conditions: hs, vis, hvis, nhvis.
#Input = dat.vis0=c(group{-},chr{-},site{-}) #naming done within function.
#		 hsdat = c({group},{chr},{b.b1},{b.b2},{d.b1},{d.b2})
#        gdat = c(gs{X1},rs{X2},chr{X3},db1{X4},db2{X5})
#Output = list of "hs","vis","hvis","nhvis" genes for all data sets.
##########################################################
getGLists = function(dat.vis0,hsdat,gdat,keypub0=NULL,genSym=T,resn=c("hs","vis","hvis","nhvis")){ 
hsglist=NULL;visglist=NULL;visgh=NULL;visgnh=NULL;
if(is.null(keypub0)) keypub0=keypub
print("Obtaining four lists of genes: 'hs', 'vis', 'hvis' and 'nhivs'.")
#print("keypub0:");print(keypub0);
#1.Get genes corresponding to hotspots:
if(sum(!is.na(match(resn,"hs")))>0){
hsglist=getGenes(hsdat,gdat,keypub0,genSym=genSym)
#print(dim(hsglist)); print(table(hsglist[,1]));
print("1. Finished list of genes within hot-spots, 'hs'.")
} # end if else
#2.Get genes hosting VIS:
if(sum(!is.na(match(resn,"vis")))>0){
visdat=data.frame(cbind(dat.vis0,dat.vis0[,3]));names(visdat)=c("group","chr","d.b1","d.b2");visdat[1:5,];
visglist=getGenes(visdat,gdat,keypub0,genSym=genSym)
print("2. Finished list of genes that contained at least one VIS, 'vis'.")
} #end if else
#3.Get genes for VIS in hot-spots:
if(sum(!is.na(match(resn,"hvis")))>0){
selh= hscolors!=colLevels[1]
vish=data.frame(cbind(f2c(dtype[selh]),f2c(dchr[selh]),f2n(dsite[selh]),f2n(dsite[selh])));names(vish)=c("group","chr","d.b1","d.b2");vish[1:5,];
visdath=data.frame(vish[,1:4]);names(visdath)=c("group","chr","d.b1","d.b2");visdath[1:5,];
visgh=getGenes(visdath,gdat,keypub0,genSym=genSym);
#print(dim(visgh));print(table(visgh[,1]))
print("3. Finished list of genes within hot-spots that contained at least one VIS, 'hvis'.")
} # end if else

#4. Get genes corresponding to VIS not in hot-spots. Note there is a small overlap #between the hot-spot and non-hot-spot gene lists corresponding to hot-spot boundary #genes.
if(sum(!is.na(match(resn,"nhvis")))>0){
selnh= hscolors==colLevels[1]
visnh=data.frame(cbind(f2c(dtype[selnh]),f2c(dchr[selnh]),f2n(dsite[selnh]),f2n(dsite[selnh])));names(visnh)=c("group","chr","d.b1","d.b2");visnh[1:5,];
visgnh=getGenes(visnh,gdat,keypub0,genSym=genSym)
#print(dim(visgnh));print(table(visgnh[,1]))
print("4. Finished list of genes NOT in hot-spots that contained at least one VIS, 'nhvis'.")
} # end if else
list1 = list(hsglist,visglist,visgh,visgnh)
names(list1) = resn
return(list1)
}#end getGlists

##########################################################
#15a. biologyHS(): Function that gets counts of genome features by group and hot-spot. 
#Input:  1. hsdatf = cbind(group,chr,db1,db2,d.diff)
#           note: d.diff not required if using hot-bin data.
#		 2. genf = cbind(chr,db1,db2)
#        3. useHB = T/F whether hot-bins (T) or hot-spots used (F)
#		    (either way we need full genome control to be per Mb for SD's)
#        4. runGenome = F/T determines if full genome control should be run.
#           This can take a long time (hours) for genomic feature files > 30 Mb.
#Output: gfeatsum = counts of genome features per hot-spot, in format below. If 
#        runGenome = T, there is a list where gfeatsum is the first item, genome
#        results (in same format) are the second item.
##########################################################
biologyHS = function(hsdatf,genf,useHB=T,runGenome=F){
hsgr = unique(hsdatf$group)
if(useHB){
hsdatf = cbind(hsdatf[,1:2],hsdatf[,3]*10^6,hsdatf[,4]*10^6)
}#end if
allfeature=NULL
for(k in 1:length(hsgr)){
chsdat = subset(hsdatf,group==hsgr[k])
if(useHB){
featuredcomp = compareHS2groups(chsdat[,2:4],genf,adjmatch=F,mout=1)
}else{
featuredcomp = compareHS2groups(chsdat[,2:4],genf,adjmatch=T,mout=1)
} #end if useHB
#print(featuredcomp);print(hsgr[k]);
allfeature = rbind(allfeature,cbind(f2c(hsgr[k]),featuredcomp))
} #end iterate thru groups
allfeature=data.frame(allfeature);
names(allfeature)=c("group",names(featuredcomp))
#print("allfeature:");
#print(head(allfeature));

tbfeature = c(table(allfeature$group),dim(genf)[1])
print("Features per group:");print(tbfeature);

#Get counts/group and hot-spot
fbyhs = paste(allfeature$group,allfeature$mchr,allfeature$ds1.lb,sep=".")
tabfeat = table(fbyhs)
fbyhs2 = paste(hsdatf[,1],hsdatf[,2],hsdatf[,3],sep=".")

#print(c("head fbyhs2:",head(fbyhs2)))
#print(c("match:",match(unique(fbyhs),fbyhs2)));
#Get sizes and density
if(useHB){
hssizes = rep(1,length(tabfeat))
}else{
hssizes = f2n(hsdatf[match(unique(fbyhs),fbyhs2),5])/10^6
} #end if
#print(c("hssizes:",head(hssizes)));
#print(c("tabfeat:",head(tabfeat)));
densfeat = tabfeat/hssizes
#print(c("densfeat:",head(densfeat)));
gfeatsum = cbind(tabfeat,hssizes,densfeat)

#Check that no rows are left out.
im1 = match(fbyhs2,row.names(gfeatsum))
izr = is.na(im1)
if(sum(izr)==1){
addrow = data.frame(c(0,0,0))
names(addrow)=fbyhs2[izr]
gfeatsum = rbind(gfeatsum,t(addrow))
}else if(sum(izr)>1){
addrows = data.frame(matrix(0,nrow=sum(izr),ncol=3),row.names = fbyhs2[izr])
names(addrows)=c("tabfeat","hssizes","densfeat")
gfeatsum = rbind(gfeatsum,addrows)
} #end check if no rows missing

#print("gfeatsum");print(gfeatsum);

#Split group.chr.bin1
#strsplit(row.names(gfeatsum))

if(runGenome){
#Add in full genome results:
if(monkey){
totbg = 2875
}else{
totbg = 3091
}#end if
#Running the genome analysis is equivalent to several thousand
#hot-spots.  If the genomic features file is big, there is a memory
#allocation problem (even after increasing allocation size).
#Run by chromosome to help circumvent allocation problems.
hcol1 = (binbins-1)*10^6
hcol2 = binbins*10^6
hsGenome = cbind(uchr[chrbins],hcol1,hcol2)
hsGenome = data.frame(hsGenome)
names(hsGenome) = c("chr","bin1","bin2")
alltgF=NULL
for(k in 1:length(uchr)){
subhsGenome = subset(hsGenome,chr==uchr[k])
genomeF2 = compareHS2groups(subhsGenome,genf,adjmatch=F,mout=1)
fgenomeF2 = paste(genomeF2$mchr,genomeF2$ds1.lb,sep=".")
tabgenF2 = table(fgenomeF2)
ctgF = cbind(names(tabgenF2),tabgenF2)
alltgF = rbind(alltgF,ctgF)
} #end iterate thru chromosomes of genome file

alltgF = data.frame(alltgF)
names(alltgF) = c("chr.bin","fcount")
#Check that no rows are left out.
fbyhs2 = paste(hsGenome[,1],hsGenome[,2],sep=".")
im1 = match(fbyhs2,row.names(alltgF))
izr = is.na(im1)
if(sum(izr)==1){
addrow = data.frame(c(0,0))
names(addrow)=fbyhs2[izr]
alltgF = rbind(alltgF,t(addrow))
}else if(sum(izr)>1){
addrows = data.frame(matrix("0",nrow=sum(izr),ncol=2),row.names = fbyhs2[izr])
names(addrows)=names(alltgF)
alltgF = rbind(alltgF,addrows)
} #end check if no rows missing
return(list(gfeatsum,alltgF))
} #end runGenome
return(gfeatsum)
} #end biologyHS

##########################################################
#15b. processBio(): Function that formats results from biologyHS().
##########################################################
processBio = function(dfx,refx){
dfx = data.frame(dfx)
refx = f2n(refx)
mx=strsplit(row.names(dfx),".",fixed=T)
mxall=NULL
for(k in 1:length(mx)){
mxall = rbind(mxall,mx[[k]][1:2])
} #end for
dfcpg = data.frame(cbind(mxall,dfx));names(dfcpg)=c("group","chr",names(dfx));
ugroups = unique(dfcpg$group)
lgr = length(ugroups)
s2=matrix(unlist(by(dfcpg$densfeat,dfcpg$group,summary)),nrow=lgr,ncol=6,byrow=T)
sd1 = matrix(unlist(by(dfcpg$densfeat,dfcpg$group,sd)),nrow=lgr,ncol=1,byrow=T)
n1 = matrix(unlist(by(dfcpg$densfeat,dfcpg$group,length)),nrow=lgr,ncol=1,byrow=T)
sum1 = matrix(unlist(by(dfcpg$tabfeat,dfcpg$group,sum)),nrow=lgr,ncol=1,byrow=T)
b11 = names(by(dfcpg$densfeat,dfcpg$group,length))
sumdat1 = data.frame(cbind(s2,sd1,n1,sum1),row.names=b11)
names(sumdat1) = c("min","q1","median","mean","q3","max","sd","n","total")
sumref = c(f2n(summary(refx)),sd(refx),length(refx),sum(refx))

allpval=NULL
for(k in 1:length(ugroups)){
#print(paste(f2c(ugroups[k]),"vs Genome average, Wilcoxon rank sum test with continuity correction:"))
wpval=wilcox.test(refx,f2n(dfcpg$densfeat[dfcpg$group==ugroups[k]]))$p.value
#print(wpval)
allpval = c(allpval,wpval)
}
allpval = c(allpval,"NA")

sumdat2 = rbind(sumdat1,sumref)
sumdat3 = cbind(sumdat2,allpval)
row.names(sumdat3) = c(row.names(sumdat3)[1:lgr],"Genome")
return(sumdat3)
}#end processBio

##########################################################
#16. getSeeds() = function that allows the user to change MCMC seeds. 
#1. Allows user to select 1 or more seeds from
#a set of 5 seeds (by inputting one or more values in 1:5).
#2. Allows user to select 1 new random seed by specifying "new".
#3. Allows user to specify >=1 of their own start seeds by inputting
#   one or more numeric values outside of the set 1:5. 
#
#Ex1a. input: 1:5, output: 1422,19,524,78629,8343654
#Ex1b. input: 1 (default), output: 1422
#Ex2. input: "new", output: random number in 1:10^7
#Ex3. input: c(1,2,56), output: 1, 2, 56
##########################################################
getSeeds = function(fseed=1){
f2seed = c(1422,19,524,78629,8343654)
if(is.numeric(fseed)){
if(sum(which(I(fseed<6)==0))==0){
f2seed = f2seed[fseed]
}else{
f2seed = fseed
} #end if
}else{ 
if(fseed=="new"){
f2seed=sample(1:10^7,1)
}else{
f2seed=sample(1:10^7,1)
print(paste("Warning! Invalid seed type",fseed,". A new seed was chosen",f2seed,".",sep=""))
}#end if "new"
}#end if numeric
return(f2seed)
}#end getSeeds

##########################################################
#17. mergeHotSpots() = Merges 2 hot-spots/hot-bins data files. 
#Requires following input with exact names.  However, additional columns
#can be included and will be ignored.
#Input = sdat1 = c(group,chr,d.b1,d.b2)
#        sdat2 = c(group,chr,d.b1,d.b2)
#Output = merged data frame 
#         msdat = c(group,chr,db1,db2,hcounts,ddiff)
#         if incBins = T, bins are calculated as 
#         bin1 = floor(d.b1/pow) and bin2 = ceiling(d.b2/pow)
##########################################################
#Sub function for merging.
subMerge = function(sdatxc){
#Get ordered, unique chr
allchrx = unique(sdatxc$chr);
fallchrx = sort(factor(allchrx,levels=uchr))
allchrx = as.character(fallchrx)

#Get rows of sdatxc with a unique chr entry (if any)
tcr = table(factor(sdatxc$chr,levels=allchrx))
get1chr = tcr==1
getmchr = tcr>1

mdatx=NULL
if(sum(get1chr)>0){
for(k in 1:sum(get1chr)){
mdatx = rbind(mdatx,subset(sdatxc,sdatxc$chr==names(tcr[get1chr][k])))
} #end for
} #end if

if(sum(getmchr)>0){
#Iterate thru sdatxc rows with non-unique chr entry
for(k in 1:sum(getmchr)){
subsdat = as.matrix(subset(sdatxc,sdatxc$chr==names(tcr[getmchr][k])))
for(i in 1:(tcr[getmchr][k]-1)){
for(j in (i+1):tcr[getmchr][k]){
v1=f2n(unlist(subsdat[i,3:4]))
v2=f2n(unlist(subsdat[j,3:4]))
#print(c("subsdat[i,3:4]",v1,"subsdat[j,3:4]",v2))
getov = myoverlaps(v1,v2)
#print(getov)
if(length(getov)==2){
#print(c(as.character(unlist(subsdat[i,1:2])),getov))
subsdat[i,]=c(as.character(unlist(subsdat[i,1:2])),getov)
subsdat[j,]=c(as.character(unlist(subsdat[j,1:2])),getov)
} #end if
} #end for, j
} #end for, i
mdatx=rbind(mdatx,unique(subsdat))
}#end k
} #end if multiple entries for chrs exist

#Consecutively order chromosomes and positions:
newdat0=NULL;
newdatx = as.matrix(mdatx)
for(k in 1:length(allchrx)){
selchr = newdatx[,2]==allchrx[k]
#print(selchr)
cdat = newdatx[selchr,];
#print(cdat)
if(sum(selchr)>1){
csite = sort(cdat[,3],index.return=T)
#print(csite)
norder = csite[[2]]
cdat = cdat[norder,]
}#end if
newdat0=rbind(newdat0,cdat)
} #end for
return(data.frame(newdat0))
} #end subMerge

#There are 7 possible overlap situations and 2 non-overlap situations. 
#This function returns the merged range if there is overlap, or the 
#separate ranges (increasing input vector) if there is no overlap.
myoverlaps = function(bx,bxi){
b1=bx[1];b2=bx[2];
b1i=bxi[1];b2i=bxi[2];
s1 = b1-b1i>=0;s2 = b1-b2i>=0;s3 = b2-b1i>=0;s4 = b2-b2i>=0
tots = s1 + s2 + s3 + s4
vecb = c(b1,b2,b1i,b2i);
if((tots==4 | tots==0) & length(unique(vecb))==4){ #no overlap
return(sort(vecb))
} #end if
return(c(min(vecb),max(vecb)))
}#end myoverlaps

mergeHotSpots = function(sdat1,sdat2,incBins=F){
options(warn=-1)
#Select appropriate columns for analysis: group, chr, d.b1, d.b2
sdat1x = data.frame(sdat1); ns1 = names(sdat1x)
sci = c(grep("group",ns1),grep("chr",ns1),grep("d.b1",ns1),grep("d.b2",ns1))
sdat1x = sdat1x[,sci]
sdat2x = data.frame(sdat2); ns2 = names(sdat2x)
sci = c(grep("group",ns2),grep("chr",ns2),grep("d.b1",ns2),grep("d.b2",ns2))
sdat2x = sdat2x[,sci]

#print(head(sdat1x));print(head(sdat2x));
sdatx = data.frame(rbind(as.matrix(sdat1x),as.matrix(sdat2x)))
names(sdatx)=c("group","chr","db1","db2")
ugroups = unique(sdatx$group)
mdat=NULL

for(h in 1:length(ugroups)){
sdatc = sdatx[sdatx$group==ugroups[h],]
smdat = subMerge(sdatc)
smdat2 = subMerge(smdat)
mdat=rbind(mdat,smdat2)
}#end if

#Get hot-spot counts using HSsummary().  First need to format results.
mdatm=as.matrix(mdat)

mycounts = function(x){
dvis1=f2n(mdat[x,3]);dvis2=f2n(mdat[x,4]);
cdat= f2n(dsite[dtype==f2c(mdat[x,1])&dchr==f2c(mdat[x,2])]);
selcd = cdat>=dvis1 & cdat<=dvis2
return(sum(selcd))
} #end mycounts

hcounts=sapply(1:dim(mdat)[1],mycounts)

if(incBins==F){
mdat2 = cbind(mdat[,1:4],hcounts,f2n(mdatm[,4])-f2n(mdatm[,3]))
names(mdat2)=names(hsdat)[c(1:2,5:8)]
}else{
mdaty = cbind(mdatm[,1:2],floor(f2n(mdatm[,3])/pow),ceiling(f2n(mdatm[,4])/pow),mdatm[,3:4])
mdaty=data.frame(mdaty)
mdat2 = cbind(mdaty,hcounts,f2n(mdatm[,4])-f2n(mdatm[,3]))
names(mdat2)=names(hsdat)
}#end if
options(warn=0)
return(mdat2)
}#end mergeHotSpots
