# Supplementary material for: Methodology and software to detect viral integration site hot-spots
Source: BMC Bioinformatics. 2011 Sep 14;12:367. doi: 10.1186/1471-2105-12-367 (PMC3203353; doi:10.1186/1471-2105-12-367)
Supplement: Additional file 5 — R software and tutorial for running the CIS, z-threshold and BCP hot-spot analyses. This file contains R code and data sets to recreate the figures and table data presented in the paper. There are also instructions on how to change parameters to analyze other VIS data sets. See the 'README.txt' file for details. [file 1471-2105-12-367-S5.ZIP › software/test_run_bcp_p0.2_w0.2_mt422_it10000_1422_bins.txt]

group	chr	b.b1	b.b2	d.b1	d.b2	d.diff	b.ct	d.ct	best=1	(seg.m||max.m)	snum	pp	thresh	avgpp	sdpp	medpp	minpp
1	H-LV-acute	chr11	65	66	65020262	65720650	700388	12	12	1	899.9861	1	1	422	0.064	0.178	0.013	0.007
2	H-LV-acute	chr16	1	2	425274	1928508	1503234	6	7	1	438.5224	2	1	422	0.064	0.178	0.013	0.007
3	H-LV-acute	chr17	77	78	77185051	78117316	932265	7	8	1	515.433	3	1	422	0.064	0.178	0.013	0.007
4	H-LV-XALD	chr6	32	33	31967038	32999619	1032581	34	35	1	971.5105	1	1	422	0.064	0.211	0.006	0.002
5	H-LV-XALD	chr11	64	65	64005302	64963393	958091	23	23	1	649.8495	2	1	422	0.064	0.211	0.006	0.002
6	H-LV-XALD	chr11	65	66	64963393	65890979	927586	16	17	1	445.1562	3	1	422	0.064	0.211	0.006	0.002
7	H-LV-XALD	chr11	66	67	65890979	66968811	1077832	22	23	1	620.6076	4	1	422	0.064	0.211	0.006	0.002
8	H-LV-XALD	chr12	6	7	6085391	6992970	907579	16	16	1	445.1562	5	1	422	0.064	0.211	0.006	0.002
9	H-LV-XALD	chr17	2	3	2000199	2522141	521942	17	17	1	474.3981	6	1	422	0.064	0.211	0.006	0.002
10	H-LV-XALD	chr17	73	74	73097862	74252141	1154279	19	20	1	532.8819	7	1	422	0.064	0.211	0.006	0.002
11	H-LV-Patient1	chr6	32	33	31967038	32999619	1032581	24	25	1	959.3682	1	1	422	0.064	0.216	0.004	0.001
12	H-LV-Patient1	chr11	64	65	64019136	64960807	941671	18	18	1	714.148	2	1	422	0.064	0.216	0.004	0.001
13	H-LV-Patient1	chr11	65	66	64960807	65890979	930172	11	12	1	428.0578	3	1	422	0.064	0.216	0.004	0.001
14	H-LV-Patient1	chr11	66	67	65890979	66968811	1077832	18	19	1	714.148	4	1	422	0.064	0.216	0.004	0.001
15	H-LV-Patient1	chr12	6	7	6085391	6992970	907579	14	14	1	550.6679	5	1	422	0.064	0.216	0.004	0.001
16	H-LV-Patient1	chr17	73	74	73097862	74252141	1154279	14	15	1	550.6679	6	1	422	0.064	0.216	0.004	0.001
17	H-LV-Patient1	chr17	77	78	77092816	77863327	770511	13	13	1	509.7978	7	1	422	0.064	0.216	0.004	0.001
18	H-LV-Patient1	chr19	54	55	53881540	54812814	931274	11	12	1	428.0578	8	1	422	0.064	0.216	0.004	0.001
19	H-LV-Patient2	chr1	2	3	2038001	2954050	916049	6	6	2	439.9465	1	1	422	0.064	0.221	0.002	0
20	H-LV-Patient2	chr3	47	48	47057104	47925745	868641	6	6	2	439.9465	2	1	422	0.064	0.221	0.002	0
21	H-LV-Patient2	chr6	32	33	31866646	32975916	1109270	10	11	1	746.0178	3	1	422	0.064	0.221	0.002	0
22	H-LV-Patient2	chr16	1	2	591710	1838277	1246567	6	7	2	439.9465	4	1	422	0.064	0.221	0.002	0
23	H-LV-Patient2	chr17	2	3	2000199	2452194	451995	7	7	1	516.4643	5	1	422	0.064	0.221	0.002	0
24	H-LV-Patient2	chr17	76	77	76215178	76864219	649041	6	6	2	439.9465	6	1	422	0.064	0.221	0.002	0
26	H-MLV-XCGD	chr1	3	4	3109761	3124425	14664	18	18	1	1047.7267	1	1	422	0.001	0.026	0	0
27	H-MLV-XCGD	chr3	170	171	169792527	170906546	1114019	46	47	1	2688.8505	2	0.0461	422	0.001	0.026	0	0
28	H-MLV-SCIDX1	chr1	148	149	148801585	149003274	201689	6	7	1	423.4306	1	1	422	0.064	0.201	0.007	0.003
29	H-MLV-SCIDX1	chr1	233	234	233147719	233505153	357434	6	6	1	423.4306	2	1	422	0.064	0.201	0.007	0.003
30	H-MLV-SCIDX1	chr2	70	71	70027063	70222685	195622	6	6	1	423.4306	3	1	422	0.064	0.201	0.007	0.003
31	H-MLV-SCIDX1	chr12	4	5	4195373	4251301	55928	9	9	1	645.491	4	1	422	0.064	0.201	0.007	0.003
32	H-MLV-SCIDX1	chr20	29	30	29619101	29774569	155468	6	6	1	423.4306	5	1	422	0.064	0.201	0.007	0.003
33	H-MLV-SCIDX1	chr20	45	46	45415674	45477281	61607	6	6	1	423.4306	6	1	422	0.064	0.201	0.007	0.003
34	H-MLV-SCIDX1	chr20	51	52	51642338	51991617	349279	11	11	1	793.5313	7	1	422	0.064	0.201	0.007	0.003
